# Supplementary material for: Felsic hydrothermal deposit formation by chalcophile metal concentration through mafic recharge and fluid-mediated sulfide dissolution
Source: Sci Adv. 2026 Jul 15;12(29):eaec4514. doi: 10.1126/sciadv.aec4514 (PMC13371927; doi:10.1126/sciadv.aec4514)
Supplement: Supplementary file 2 — Data S1 and S2 [file sciadv.aec4514_data_s1_and_s2.zip]

Archive with 2 entries (2 files):
- aec4514_data_s1.xlsx
- aec4514_data_s2.xlsx
