# Supplementary material for: Felsic hydrothermal deposit formation by chalcophile metal concentration through mafic recharge and fluid-mediated sulfide dissolution
Source: Sci Adv. 2026 Jul 15;12(29):eaec4514. doi: 10.1126/sciadv.aec4514 (PMC13371927; doi:10.1126/sciadv.aec4514)
Supplement: Supplementary file 2 — Data S1 and S2 [file sciadv.aec4514_data_s1_and_s2.zip › aec4514_data_s1.xlsx]

## Sheet: Table 1 Sulfide occurrence
Supplementary Table 1 Locations of samples used in this study
No.	Sample	Longitude	Latitude	Host lithology	Texture	Major mineralogy	Sulfide occurrence
1	KLS16-2	~E117°43.3′	~N44°05′	Quartz syenite	doleritic	55% pl, 15% hbl, 15% bt, 12% cpx, and 3% il	Intergranular euhedral py, euhedral py inclusions in pl and il, intergranular, anhedral ccp + sp with “ccp disease”, intergranular, globular ccp bleb, globular po inclusions with expelled ccp in cpx.
2	KLS16-3	~E117°43.3′	~N44°05′	Quartz syenite	doleritic	55% pl, 20% cpx, 15% hbl, 12% bt, and 3% il	Intergranular euhedral py, euhedral py inclusions in pl and il, intergranular, anhedral ccp + sp with “ccp disease”, globular po inclusions expelled ccp in cpx.
3	KLS16-4	~E117°43.3′	~N44°05′	Quartz syenite	doleritic	55% pl, 20% hbl, 15% cpx, 5% bt, and 5% il	Intergranular, tiny euhedral py, euhedral py inclusions in pl and il, intergranular, tinny, globular ccp bleb, globular po inclusions in cpx.
4	KLS16-5	~E117°43.3′	~N44°05′	Quartz syenite	doleritic	60% pl, 15% bt , 10% hbl, 7% cpx, and 5% il	Intergranular, tiny euhedral py, euhedral py inclusions in pl and il, tinny intergranular ccp bleb, globular po inclusions in cpx.
5	KLS16-7	~E117°43.3′	~N44°05′	Quartz syenite	doleritic	65% pl, 10% cpx, 5% opx,10% hbl, 5% bt, and 5% il	Intergranular, tiny euhedral py, euhedral py inclusions in pl and il, intergranular, tinny, anhedral ccp, globular po inclusions in cpx.
6	KLS16-9	~E117°43.3′	~N44°05′	Quartz syenite	Doleritic, with coarse pl+cpx	55% pl, 20% hbl, 13% cpx, 5% bt, 5%il, and 2% opx	Intergranular, tiny, euhedral py, euhedral py inclusions in pl and il, intergranular, tinny, anhedral ccp.
7	KLS19-1	~E117°43.3′	~N44°05′	Quartz syenite	Doleritic, with coarse pl+cpx	60% pl, 20% hbl, 10% cpx, 5% bt, and 5% il,	Intergranular, tiny, euhedral py, disseminated, tiny ccp in il, intergranular euhedral py inclusions in pl,
8	KLS19-2	~E117°43.3′	~N44°05′	Quartz syenite	Doleritic, with coarse pl+cpx	60% pl, 20% hbl, 10% cpx, 5% bt, and 5% il,	Intergranular, tiny, euhedral py, disseminated, tiny ccp in il, intergranular euhedral py inclusions in pl,

## Sheet: Table 2 Cpx EPMA
Supplementary Table 2 EPMA data (wt.%) of Sulfide inclusion-bearing clinopyroxene in mafic enclaves from the Beidashan pluton
No.	Analysis point NO	Mineral phase	Sulfide inclusion, high-silica glass	Analysis site	Note	Mineral major composition												Cation per 6 Oxygen											Cation per 6 Oxygen (after Fe³⁺ correction and site allocation)													Mg#	Wo	En	Fs	Clinopyroxene-based Thermobarometers		Two pyroxene Thermometers
						SiO2	TiO2	Al2O3	Cr2O3	FeOt	MnO	MgO	CaO	Na2O	K2O	NiO	Total	Si4+	Ti4+	Al3+	Cr3+	Fe2+	Mn2+	Mg2+	Ca2+	Na+	K+	Ni2+	Si(T)	Ti(M1)	AlIV(T)	AlVI(M1)	Cr(M1)	Fe3+(M1)	Fe2+(M1+M2)	Mn(M2)	Mg(M1+M2)	Ca(M2)	Na(M2)	K(M2)	Ni(M1)					T(C ) Eqn. 33, Putirka, K. (2008)	P(kbar) N&P 2017	T(C ) Eqn. 36, Putirka, K. (2008)
1	KLS16-2-1.1-1C	Ophitic clinopyroxene	Pyrrhotite, high-silica glass	Center	The same cpx grain	52.012	0.053	0.721	0.027	15.151	0.187	11.641	19.609	0.367	0.008	0.015	99.791	1.98801	0.00152408	0.0324827	0.000815955	0.484318	0.00605434	0.663275	0.803089	0.0271995	0.000390108	0.000461259	1.98423	0.00152119	0.0157723	0.0166486	0.000814405	0.0228041	0.460594	0.00604283	0.662015	0.801563	0.0271478	0.000389367	0.000460383	0.589711	0.416576	0.344052	0.239373	1066.21	2.88344
2	KLS16-2-1.1-2 M		-	Overgrowth margin,		51.355	0.064	0.461	0	19.838	0.108	9.308	18.301	0.235	0.019	0.009	99.698	2.00038	0.00187554	0.0211657	0	0.646252	0.00356339	0.540474	0.763832	0.0177491	0.000944199	0.00028204	2.00212	0.00187718	-0.00212062	0.0233048	0	-0.0104701	0.657286	0.0035665	0.540945	0.764498	0.0177646	0.000945023	0.000282286	0.451453	0.389508	0.275609	0.334884	1067.07	2.29354
3	KLS16-2-2.1C	Ophitic clinopyroxene	Pyrrhotite	Center	The same cpx grain	52.234	0.111	0.954	0.03	13.926	0.395	12.216	19.218	0.206	0.01	0.058	99.358	1.99121	0.0031835	0.0428661	0.000904218	0.443982	0.0127547	0.694196	0.784993	0.0152269	0.000486345	0.00177882	1.99541	0.00319022	0.00459106	0.0383655	0.000906126	-0.0253146	0.470233	0.0127816	0.69566	0.786649	0.015259	0.000487371	0.00178257	0.596676	0.402885	0.356284	0.240831	1054.44	1.3898
4	KLS16-2-2.1M		-	Overgrowth margin		51.744	0.117	0.386	0	19.006	0.251	9.179	18.729	0.257	0.08	0.03	99.779	2.00909	0.00341777	0.0176656	0	0.61717	0.00825512	0.53128	0.779197	0.0193487	0.00396287	0.000937129	2.01396	0.00342606	-0.0139598	0.0316683	0	-0.0291121	0.647779	0.00827514	0.532569	0.781087	0.0193957	0.00397248	0.000939403	0.451196	0.398222	0.27152	0.330258	1066.73	2.68079
5	KLS16-2-3.1C	Ophitic clinopyroxene	Pyrrhotite	Center	The same cpx grain	52.117	0.087	0.753	0	14.483	0.365	11.45	19.355	0.244	0	0	98.854	2.00242	0.00251486	0.0341015	0	0.465382	0.011879	0.655799	0.796826	0.018178	0	0	2.0089	0.002523	-0.00889885	0.0431107	0	-0.0388187	0.505707	0.0119174	0.657921	0.799403	0.0182368	0	0	0.565405	0.407229	0.335156	0.257615	1059.9	2.27191
6	KLS16-2-3.1M		-	Overgrowth margin		51.698	0.078	0.414	0	18.259	0.216	9.537	18.71	0.186	0.016	0.009	99.123	2.0121	0.00228396	0.0189924	0	0.594331	0.007121	0.553321	0.780269	0.0140369	0.00079447	0.000281811	2.02042	0.00229341	-0.020419	0.0394899	0	-0.0496031	0.646391	0.00715044	0.555609	0.783494	0.0140949	0.000797754	0.000282976	0.462237	0.394609	0.279834	0.325557	1051.42	0.961406
7	KLS16-2-4.1C	Ophitic clinopyroxene	Pyrrhotite	Center		52.539	0.222	1.035	0.01	13.918	0.452	12.262	19.461	0.35	0.001	0.046	100.296	1.98529	0.00631121	0.0460982	0.000298765	0.439839	0.0144674	0.690704	0.787954	0.0256443	4.82084e-05	0.00139842	1.98625	0.00631429	0.0137451	0.0323756	0.000298911	-0.00585291	0.445906	0.0144745	0.691041	0.788338	0.0256568	4.82319e-05	0.00139911	0.607804	0.409466	0.358929	0.231605	1079.06	4.22021
8	KLS16-2-5.1C	Ophitic clinopyroxene	Pyrrhotite	Center	The same cpx grain	52.395	0.146	0.94	0	13.524	0.422	12.318	19.506	0.33	0	0.012	99.593	1.99054	0.00417303	0.042093	0	0.429695	0.0135801	0.697605	0.79404	0.0243094	0	0.000366776	1.99233	0.00417679	0.00767073	0.0344602	0	-0.0108118	0.440894	0.0135924	0.698234	0.794756	0.0243313	0	0.000367107	0.612955	0.410964	0.361053	0.227984	1074.67	3.86334
9	KLS16-2-5.1M		-	Overgrowth margin		51.616	0.084	0.518	0.008	19.503	0.29	9.292	18.974	0.191	0.007	0.058	100.541	1.99471	0.00244226	0.0235954	0.000244441	0.630336	0.00949301	0.535295	0.785684	0.0143123	0.000345123	0.00180328	1.99558	0.00244333	0.00442352	0.0191821	0.000244547	-0.00522603	0.635836	0.00949714	0.535529	0.786026	0.0143185	0.000345274	0.00180406	0.457183	0.401568	0.273593	0.324839	1051.36	0.964838
10	KLS16-2-6.1C	Ophitic clinopyroxene	Pyrrhotite	Center	The same cpx grain	52.571	0.124	0.747	0	14.234	0.339	11.61	19.852	0.369	0.001	0	99.847	1.99918	0.00354769	0.0334833	0	0.452698	0.0109198	0.658154	0.808918	0.027209	4.85162e-05	0	2.0021	0.00355288	-0.00210468	0.035637	0	-0.01755	0.47091	0.0109358	0.659116	0.810101	0.0272488	4.85872e-05	0	0.583275	0.41755	0.339729	0.242721	1075.93	4.37089
11	KLS16-2-6.1M		-	Overgrowth margin		52.093	0.112	0.372	0.041	17.976	0.312	10.367	19.032	0.2	0.012	0.046	100.563	1.99789	0.00323167	0.0168165	0.00124326	0.57658	0.0101358	0.592698	0.782113	0.0148731	0.000587156	0.00141935	1.99909	0.00323363	0.000907323	0.0159194	0.00124402	-0.00725371	0.584182	0.0101419	0.593056	0.782586	0.0148821	0.000587511	0.00142021	0.503769	0.399314	0.302607	0.298079	1053.67	1.17905
12	KLS16-2-7.1C	Ophitic clinopyroxene	Pyrrhotite	Center	The same cpx grain	52.351	0.2	0.8	0.018	14.51	0.365	11.807	19.191	0.326	0	0	99.568	1.99606	0.00573716	0.0359535	0.000542638	0.462692	0.0117883	0.671085	0.784044	0.0241017	0	0	2.00006	0.00574865	-5.82493e-05	0.0360837	0.000543724	-0.0240331	0.487651	0.0118119	0.672429	0.785614	0.0241499	0	0	0.57964	0.403771	0.345598	0.250631	1076.31	3.8804
13	KLS16-2-7.1M		-	Overgrowth margin		51.013	0.244	0.341	0.021	21.56	0.388	8.758	18.192	0.187	0.026	0.033	100.763	1.98554	0.00714506	0.0156442	0.000646257	0.701814	0.0127921	0.50815	0.758704	0.014113	0.00129108	0.00103336	1.98213	0.00713281	0.0178659	-0.00224854	0.000645149	0.0205814	0.680029	0.0127701	0.507279	0.757403	0.0140888	0.00128886	0.00103159	0.427251	0.389468	0.260851	0.349681	957.822	-10.1095
14	KLS16-2-8.1C	Ophitic clinopyroxene	Pyrrhotite	Center	The same cpx grain	52.258	0.093	0.778	0	13.079	0.487	11.876	19.767	0.349	0	0.027	98.714	2.00189	0.00268033	0.0351292	0	0.419022	0.0158025	0.678182	0.811375	0.0259234	0	0.000832128	2.00648	0.00268649	-0.00648486	0.0416948	0	-0.0275696	0.447554	0.0158388	0.67974	0.813239	0.025983	0	0.000834039	0.602984	0.41908	0.350285	0.230635	1072.42	4.10642
15	KLS16-2-8.1M		-	Overgrowth margin		51.149	0.118	0.425	0.007	20.553	0.267	8.415	18.394	0.227	0.057	0.018	99.63	2.00355	0.00347748	0.0196225	0.000216796	0.673309	0.00885903	0.491369	0.77203	0.0172413	0.00284852	0.000567252	2.00702	0.00348349	-0.00701863	0.0266751	0.000217171	-0.0207533	0.695227	0.00887435	0.492218	0.773365	0.0172711	0.00285345	0.000568233	0.414519	0.394411	0.251028	0.354561	1062.95	2.08378
16	KLS16-2-9.1C	Ophitic clinopyroxene	Pyrrhotite	Center	The same cpx grain	52.019	0.264	0.997	0.004	13.78	0.491	12.077	19.294	0.277	0	0.04	99.243	1.98646	0.00758473	0.0448761	0.000120772	0.440091	0.0158822	0.68749	0.789468	0.0205106	0	0.0012289	1.98959	0.00759668	0.0104122	0.0345345	0.000120962	-0.0188937	0.459678	0.0159072	0.688572	0.790711	0.0205429	0	0.00123084	0.599671	0.407801	0.355124	0.237074	1066.98	2.95719
17	KLS16-2-9.1M		-	Overgrowth margin		51.426	0.243	0.395	0.019	19.217	0.311	8.942	18.773	0.182	0.031	0.027	99.566	2.00443	0.0071258	0.0181471	0.000585533	0.626426	0.0102679	0.519557	0.784037	0.013755	0.00154153	0.000846666	2.01111	0.00714953	-0.0111087	0.0293162	0.000587483	-0.039964	0.668476	0.0103021	0.521287	0.786648	0.0138008	0.00154666	0.000849486	0.438143	0.398018	0.263754	0.338227	1048.59	0.778344
18	KLS16-2-10.1C	Ophitic clinopyroxene	Pyrrhotite	Center	The same cpx grain	52.173	0.257	0.992	0	13.969	0.339	11.962	19.343	0.294	0.006	0.015	99.35	1.98988	0.0073745	0.0445959	0	0.445576	0.0109519	0.680102	0.790494	0.0217425	0.000291953	0.000460269	1.99413	0.00739026	0.00586773	0.0388235	0	-0.0256548	0.472183	0.0109754	0.681556	0.792184	0.0217889	0.000292577	0.000461253	0.590737	0.407099	0.350248	0.242652	1069.8	3.28089
19	KLS16-2-10.1M		-	Overgrowth margin		51.894	0.214	0.512	0	17.437	0.221	9.882	18.751	0.227	0.041	0.043	99.222	2.01024	0.00623681	0.0233777	0	0.564908	0.0072516	0.570643	0.778303	0.0170505	0.00202626	0.0013401	2.01964	0.00626599	-0.0196418	0.0431289	0	-0.0561367	0.623687	0.00728552	0.573313	0.781944	0.0171302	0.00203574	0.00134637	0.478958	0.395132	0.289706	0.315162	1060.55	2.03599
20	KLS16-2-11.1C	Ophitic clinopyroxene	Pyrrhotite	Center	The same cpx grain	51.96	0.229	0.971	0	14.232	0.391	11.798	19.448	0.314	0	0.003	99.346	1.98639	0.00658643	0.043754	0	0.455027	0.0126615	0.672347	0.796645	0.0232759	0	9.22692e-05	1.98799	0.00659173	0.0120084	0.0317808	0	-0.00966125	0.465055	0.0126717	0.672889	0.797287	0.0232946	0	9.23435e-05	0.59132	0.411986	0.347705	0.24031	1072.16	3.60898
21	KLS16-2-11.1M		-	Overgrowth margin		51.331	0.178	0.433	0.043	19.146	0.25	9.475	18.147	0.17	0.014	0.003	99.19	2.00361	0.00522723	0.0199216	0.00132706	0.62501	0.00826579	0.551318	0.758984	0.0128666	0.000697176	9.42094e-05	2.00998	0.00524386	-0.00998099	0.0299659	0.00133128	-0.038159	0.665156	0.00829208	0.553071	0.761397	0.0129075	0.000699393	9.4509e-05	0.453997	0.384617	0.279382	0.336001	1051.49	0.596656
22	KLS16-2-12.1C	Ophitic clinopyroxene	Pyrrhotite	Center	The same cpx grain	52.513	0.25	0.909	0.034	14.435	0.369	12.125	19.433	0.334	0.003	0	100.405	1.9859	0.00711294	0.0405188	0.00101662	0.456544	0.0118203	0.683536	0.787453	0.0244916	0.000144741	0	1.98663	0.00711554	0.0133742	0.0271595	0.00101699	-0.00438799	0.461099	0.0118246	0.683786	0.787741	0.0245006	0.000144794	0	0.597253	0.407601	0.353812	0.238587	1077.28	3.95579
23	KLS16-2-12.1M		-	Overgrowth margin		51.584	0.097	0.371	0.003	18.521	0.173	9.941	18.786	0.2	0.001	0	99.677	1.99999	0.00282946	0.0169547	9.19652e-05	0.600556	0.0056816	0.574557	0.780445	0.0150357	4.94647e-05	0	2.0019	0.00283216	-0.0018984	0.0188692	9.20528e-05	-0.0114245	0.612552	0.00568701	0.575104	0.781188	0.01505	4.95118e-05	0	0.484234	0.396775	0.292102	0.311123	1054.98	1.25375
24	KLS16-7-1	Ophitic orthopyroxene	-	Center	The same cpx grain	49.605	0.192	0.545	0	36.927	0.523	11.509	1.498	0.042	0.022	0.03	100.893	1.97592	0.0057539	0.0255883	0	1.23016	0.0176464	0.683392	0.0639365	0.00324394	0.00111801	0.000961399	1.97211	0.00574282	0.0278898	-0.00235073	0	0.0231084	1.20468	0.0176124	0.682076	0.0638134	0.00323769	0.00111586	0.000959548	0.361506	0.0327152	0.34968	0.617605
25	KLS16-7-1.2	Ophitic clinopyroxene	Pyrrhotite	Center, without overgrowth margin		51.839	0.227	0.812	0.03	19.058	0.431	8.858	18.333	0.181	0	0	99.769	2.00902	0.0066187	0.0370925	0.000919259	0.617705	0.0141487	0.511745	0.7613	0.0136015	0	0	2.02311	0.0066651	-0.023107	0.0604596	0.000925704	-0.0841256	0.706161	0.0142479	0.515332	0.766637	0.0136969	0	0	0.421887	0.385607	0.259204	0.355188	1053.33	1.00462
26	KLS16-7-1.3-1	Ophitic orthopyroxene	-	Center, without overgrowth margin		49.729	0.151	0.402	0.022	36.855	0.679	11.214	1.384	0.218	0.001	0.012	100.667	1.98597	0.00453688	0.018923	0.000694662	1.23093	0.022969	0.667593	0.0592233	0.016881	5.09499e-05	0.000385552	1.98193	0.00452765	0.0180749	0.000809644	0.000693248	0.0244142	1.20401	0.0229223	0.666235	0.0591028	0.0168467	5.08462e-05	0.000384768	0.356228	0.0306335	0.345316	0.624051			1058
27	KLS16-7-1.3-2	Ophitic clinopyroxene	Pyrrhotite	Center		51.513	0.098	0.728	0.026	19.575	0.375	8.822	18.318	0.273	0.037	0	99.765	2.00378	0.002868	0.0333786	0.000799643	0.636812	0.012356	0.511553	0.763495	0.020591	0.00183619	0	2.01008	0.00287701	-0.0100788	0.0435623	0.000802155	-0.0376996	0.676512	0.0123948	0.51316	0.765894	0.0206557	0.00184196	0	0.431346	0.391648	0.26241	0.345942	1073.7	3.19325
28	KLS16-7-1.4-1	Ophitic clinopyroxene	Pyrrhotite	Center, without overgrowth margin		51.53	0.167	0.627	0	20.203	0.434	8.632	18.459	0.265	0.001	0	100.318	2.00003	0.00487653	0.0286844	0	0.655793	0.0142684	0.499432	0.767676	0.0199435	4.95173e-05	0	2.00466	0.00488783	-0.00466218	0.033413	0	-0.0278115	0.685125	0.0143015	0.50059	0.769455	0.0199898	4.96321e-05	0	0.422184	0.393549	0.256034	0.350417	1070.76	2.93575	1056
29	KLS16-7-1.4-2	Ophitic orthopyroxene	-	Center		49.515	0.074	0.456	0	37.272	0.489	11.554	1.555	0.071	0.018	0	101.004	1.97398	0.0022195	0.0214275	0	1.24269	0.016513	0.686637	0.0664247	0.00548838	0.000915501	0	1.96597	0.0022105	0.0340315	-0.0126909	0	0.0486793	1.18897	0.016446	0.683851	0.0661553	0.00546611	0.000911787	0	0.365145	0.0341186	0.352686	0.613195
30	KLS16-7-2.1-1	Ophitic orthopyroxene	-	Center		49.504	0.057	0.812	0.05	37.045	0.686	10.609	1.553	0.022	0.02	0.054	100.412	1.98402	0.0017187	0.0383588	0.0015844	1.24169	0.0232885	0.633827	0.0666918	0.00170966	0.00102263	0.00174117	1.98618	0.00172057	0.013817	0.0245836	0.00158613	-0.0130586	1.2561	0.0233139	0.634516	0.0667644	0.00171152	0.00102374	0.00174306	0.335614	0.0341091	0.324167	0.641724			1012.3
31	KLS16-7-2.1-2	Ophitic clinopyroxene	Pyrrhotite	Center, without overgrowth margin		52.198	0.19	0.682	0	20.095	0.375	8.698	18.391	0.188	0.008	0.046	100.871	2.0088	0.00550118	0.0309364	0	0.646765	0.0122243	0.49899	0.758373	0.0140288	0.000392785	0.00142423	2.0202	0.00553238	-0.0201968	0.0513087	0	-0.0680668	0.718501	0.0122937	0.501821	0.762675	0.0141084	0.000395013	0.00143231	0.41122	0.384607	0.253062	0.362331	1055.66	1.15559
32	KLS16-7-2.2-1	Ophitic orthopyroxene	-	Center		49.716	0.17	0.649	0	37.317	0.54	11.437	1.436	0	0.034	0	101.299	1.97402	0.00507834	0.030374	0	1.23919	0.0181618	0.676949	0.0610946	0	0.00172232	0	1.97077	0.00507	0.0292272	0.00109686	0	0.0197098	1.21744	0.018132	0.675837	0.0609943	0	0.00171949	0	0.356967	0.0312107	0.345825	0.622964			1020.7
33	KLS16-7-2.2-2	Ophitic clinopyroxene	-	Center, without overgrowth margin		52.145	0.163	0.642	0	19.73	0.496	8.847	18.386	0.234	0	0	100.643	2.00935	0.00472552	0.0291595	0	0.635837	0.0161896	0.508193	0.759145	0.017484	0	0	2.01941	0.00474916	-0.0194056	0.0487111	0	-0.0600436	0.699062	0.0162706	0.510736	0.762943	0.0175714	0	0	0.422166	0.386743	0.258897	0.354361	1065.98	2.33069
34	KLS16-7-3.1	Ophitic clinopyroxene	Pyrrhotite	Center, without overgrowth margin		51.431	0.199	0.783	0.024	19.961	0.387	8.866	17.934	0.218	0.003	0	99.806	2.00066	0.00582398	0.0359015	0.000738156	0.64939	0.0127518	0.514121	0.747514	0.0164432	0.000148885	0	2.00895	0.00584811	-0.00895001	0.0450003	0.000741215	-0.0497269	0.701808	0.0128046	0.516251	0.750612	0.0165113	0.000149502	0	0.423831	0.381278	0.262233	0.356488	1065.91	2.07226
35	KLS16-7-4.1-1	Ophitic clinopyroxene	Pyrrhotite	Center, without overgrowth margin		51.614	0.105	0.808	0.022	19.705	0.392	8.938	18.326	0.269	0	0	100.179	1.99959	0.00306043	0.0368967	0.000673884	0.638448	0.0128639	0.516183	0.760739	0.0202072	0	0	2.00527	0.00306912	-0.00527472	0.0422763	0.000675799	-0.0341004	0.674363	0.0129004	0.51765	0.762901	0.0202647	0	0	0.434265	0.390248	0.264794	0.344958	1073.57	3.10679
36	KLS16-7-4.1-2	Ophitic orthopyroxene	-	Center		52.869	0.164	0.982	0.036	35.381	0.583	9.418	1.547	0.048	0.05	0.051	101.129	2.06433	0.00481772	0.0451953	0.0011114	1.15538	0.0192823	0.548185	0.0647237	0.00363413	0.00249075	0.0016021	2.11144	0.00492766	-0.111443	0.15767	0.00113676	-0.27384	1.45559	0.0197223	0.560695	0.0662007	0.00371706	0.00254759	0.00163866	0.278084	0.0317894	0.269244	0.698967			1020.4
37	KLS16-7-4.1-3	Ophitic clinopyroxene	-	Center, without overgrowth margin		51.772	0.1	0.602	0	20.098	0.447	8.781	18.261	0.228	0.007	0.003	100.299	2.00627	0.0029155	0.0274975	0	0.651363	0.0146728	0.507257	0.758252	0.0171321	0.000346078	9.35311e-05	2.01342	0.00292589	-0.0134186	0.0410141	0	-0.0427441	0.696427	0.0147251	0.509064	0.760953	0.0171931	0.000347311	9.38642e-05	0.422288	0.386969	0.258875	0.354156	1065.6	2.20204
38	KLS16-7-5.1-1	Ophitic clinopyroxene	Pyrrhotite	Center, without overgrowth margin		52.224	0.091	0.587	0	20.032	0.4	9.031	18.349	0.219	0.007	0	100.94	2.00791	0.00263229	0.026602	0	0.644129	0.013027	0.517605	0.755927	0.0163267	0.000343362	0	2.01572	0.00264253	-0.0157177	0.0424231	0	-0.0466909	0.693326	0.0130777	0.519619	0.758868	0.0163902	0.000344698	0	0.428394	0.384858	0.263523	0.351619	1063.89	1.96137
39	KLS16-7-5.1-2	Ophitic clinopyroxene	-	Margin		51.892	0.066	0.429	0.017	20.774	0.25	7.585	18.359	0.23	0.008	0	99.61	2.02896	0.00194149	0.0197711	0.000525545	0.679309	0.00827986	0.442096	0.769158	0.0174374	0.000399065	0	2.04538	0.00195721	-0.0453832	0.0653144	0.0005298	-0.0971611	0.781971	0.0083469	0.445676	0.775385	0.0175785	0.000402296	0	0.363033	0.387106	0.222501	0.390394	1064.01	2.30753
40	KLS16-7-5.1-3	Ophitic orthopyroxene	-	Center		49.947	0.119	0.505	0.009	36.869	0.608	11.017	1.498	0.01	0.008	0	100.59	1.99298	0.00357239	0.0237513	0.000283938	1.23035	0.0205498	0.655308	0.064047	0.000773702	0.000407253	0	1.99696	0.00357952	0.00304077	0.0207579	0.000284506	-0.0239774	1.25679	0.0205909	0.656618	0.064175	0.000775248	0.000408067	0	0.343167	0.0324513	0.332031	0.635518
41	KLS16-7-6-1	Ophitic clinopyroxene	High-silica glass	Center		52.254	0.168	0.388	0	19.948	0.443	9.208	17.85	0.188	0	0.039	100.486	2.01531	0.00487472	0.0176383	0	0.643423	0.0144723	0.529391	0.737656	0.0140592	0	0.00121011	2.02644	0.00490164	-0.0264364	0.0441721	0	-0.066275	0.713251	0.0145522	0.532314	0.74173	0.0141368	0	0.0012168	0.427368	0.373236	0.267859	0.358905	1059.73	1.26877
42	KLS16-7-6-2	Ophitic clinopyroxene	-	Overgrowth margin		51.751	0.07	0.456	0	20.209	0.349	7.873	19.076	0.213	0	0	99.997	2.01636	0.00205195	0.0209419	0	0.658521	0.0115182	0.457277	0.7964	0.016092	0	0	2.02692	0.00206269	-0.0269198	0.0479714	0	-0.0628404	0.72481	0.0115786	0.459671	0.80057	0.0161763	0	0	0.388078	0.403299	0.231566	0.365134	1053.66	1.61708
43	KLS16-7-6-3	Ophitic clinopyroxene	-	Center, without overgrowth margin		51.768	0.106	0.321	0	22.016	0.597	8.495	17.19	0.157	0.003	0	100.653	2.01147	0.00309869	0.0147015	0	0.71543	0.0196489	0.492046	0.715687	0.0118286	0.000148715	0	2.01952	0.00311108	-0.0195203	0.0342805	0	-0.0479977	0.766289	0.0197275	0.494014	0.71855	0.0118759	0.00014931	0	0.391981	0.363114	0.249647	0.387239	1055.54	0.448617
44	KLS16-7-6-5	Ophitic clinopyroxene	-	Center, without overgrowth margin		51.321	0.203	0.721	0	19.494	0.318	8.817	18.45	0.211	0.008	0.03	99.573	2.00028	0.00595265	0.0331233	0	0.635436	0.0104987	0.512278	0.770524	0.0159463	0.000397802	0.000940712	2.00762	0.00597449	-0.00761878	0.0408636	0	-0.0440273	0.681795	0.0105372	0.514158	0.773351	0.0160048	0.000399261	0.000944163	0.429915	0.392703	0.261086	0.346211	1059.41	1.72713
45	KLS16-7-6-6	Ophitic clinopyroxene	-	Center, without overgrowth margin		51.87	0.154	0.326	0.024	20.153	0.378	8.387	18.366	0.216	0	0	99.874	2.01904	0.00450992	0.0149572	0.000738634	0.656061	0.0124633	0.48666	0.766016	0.0163029	0	0	2.03085	0.00453628	-0.0308461	0.0458907	0.000742952	-0.0701542	0.730051	0.0125361	0.489505	0.770495	0.0163982	0	0	0.40138	0.387173	0.245976	0.36685	1060.82	1.8777
46	KLS16-7-7-1	Ophitic clinopyroxene	Pyrrhotite	Center, without overgrowth margin		51.849	0.143	0.633	0.042	19.337	0.391	9.045	18.458	0.211	0.013	0.061	100.183	2.00565	0.00416169	0.0288617	0.00128456	0.625576	0.0128116	0.521571	0.765058	0.0158263	0.000641564	0.00189839	2.01404	0.00417909	-0.0140398	0.0430222	0.00128993	-0.0501734	0.678365	0.0128652	0.523752	0.768257	0.0158924	0.000644247	0.00190633	0.435691	0.389904	0.265813	0.344282	1060.09	1.73492
47	KLS16-7-8.1C	Ophitic clinopyroxene	-	Margin		51.586	0.778	2.186	0.005	12.216	0.351	12.807	18.953	0.292	0.004	0	99.178	1.95386	0.0221697	0.0975919	0.000149734	0.38696	0.0112611	0.7231	0.76919	0.0214449	0.000193287	0	1.96076	0.022248	0.0392386	0.0586981	0.000150263	-0.0423911	0.430718	0.0113008	0.725654	0.771907	0.0215207	0.00019397	0	0.627527	0.400309	0.376322	0.223369	1074.87	3.50405
48	KLS16-7-8.1M	Ophitic clinopyroxene	-	Center		51.627	0.112	0.659	0	19.112	0.391	8.996	18.496	0.247	0.005	0	99.645	2.00657	0.00327501	0.0301901	0	0.621238	0.0128725	0.521213	0.77028	0.0186146	0.000247929	0	2.01437	0.00328776	-0.014373	0.0446805	0	-0.046693	0.670348	0.0129226	0.523241	0.773277	0.018687	0.000248894	0	0.438376	0.393152	0.266028	0.34082	1067.06	2.58686
49	KLS16-7-8.1-2	Ophitic orthopyroxene	-	Center		49.863	0.137	0.581	0.016	35.733	0.699	11.193	1.445	0	0.013	0	99.68	1.99856	0.00413121	0.0274484	0.000507046	1.1978	0.0237316	0.668766	0.0620584	0	0.000664757	0	2.00675	0.00414815	-0.00675429	0.0343153	0.000509125	-0.0492075	1.25192	0.0238289	0.671509	0.0623129	0	0.000667483	0	0.349121	0.0313802	0.338166	0.630454
50	KLS16-7-8.1-3	Ophitic orthopyroxene	-	Center		49.259	0.13	0.457	0.012	36.411	0.631	11.367	1.379	0.022	0.013	0	99.681	1.98393	0.00393916	0.021695	0.00038213	1.22645	0.0215269	0.682459	0.0595114	0.00171809	0.000667984	0	1.9828	0.00393691	0.017198	0.00448461	0.000381912	0.0068424	1.21891	0.0215146	0.68207	0.0594774	0.00171711	0.000667603	0	0.3588	0.0303386	0.347914	0.621747
51	KLS16-7-8.1-4	Ophitic orthopyroxene	-	Center		49.951	0.17	0.692	0	36.084	0.408	11.044	1.548	0.02	0.007	0	99.924	1.99737	0.00511424	0.0326153	0	1.20671	0.0138193	0.658308	0.0663252	0.00155069	0.000357102	0	2.00631	0.00513714	-0.00631019	0.0390716	0	-0.0537397	1.26586	0.0138811	0.661256	0.0666222	0.00155763	0.000358702	0	0.343133	0.0334158	0.331667	0.634917
52	KLS16-7-9.2-1	Ophitic clinopyroxene	-	Center	The same cpx grain	51.413	0.091	0.519	0	19.303	0.327	8.698	18.769	0.162	0.001	0	99.283	2.00916	0.00267548	0.0239062	0	0.630872	0.0108243	0.506699	0.785917	0.0122754	4.98566e-05	0	2.01805	0.00268732	-0.018049	0.042061	0	-0.0531048	0.686769	0.0108722	0.508941	0.789395	0.0123298	5.00772e-05	0	0.425639	0.397659	0.25638	0.345961	1043.57	0.217237
53	KLS16-7-9.2-2	Ophitic clinopyroxene	-	Overgrowth margin		51.499	0.073	0.234	0	21.323	0.326	7.475	18.129	0.229	0.003	0	99.291	2.02722	0.00216193	0.0108572	0	0.70198	0.01087	0.438633	0.764661	0.017479	0.000150662	0	2.04047	0.00217607	-0.0404738	0.051402	0	-0.078483	0.785054	0.0109411	0.441502	0.769662	0.0175933	0.000151647	0	0.359953	0.38556	0.221169	0.393271	1064.81	2.28818	1017.7
54	KLS16-7-9.1-1	Ophitic orthopyroxene	-	Center		49.453	0.113	0.44	0	37.971	0.626	10.923	1.455	0.044	0.006	0.003	101.034	1.97771	0.0033999	0.0207408	0	1.26998	0.0212058	0.65118	0.0623486	0.00341195	0.000306127	9.6523e-05	1.97259	0.0033911	0.0274097	-0.00672266	0	0.0310587	1.23564	0.0211509	0.649495	0.0621873	0.00340312	0.000305335	9.62732e-05	0.344536	0.0319348	0.333533	0.634532
55	KLS16-7-9.1-2	Ophitic orthopyroxene	-	Center		49.149	0.098	0.415	0	37.974	0.793	10.533	1.42	0.044	0.002	0.039	100.467	1.98038	0.00297083	0.0197099	0	1.27966	0.0270656	0.632667	0.0613078	0.00343769	0.000102812	0.00126426	1.97615	0.00296448	0.0238535	-0.00418577	0	0.0256433	1.25128	0.0270078	0.631315	0.0611768	0.00343034	0.000102593	0.00126156	0.335342	0.0314732	0.324788	0.643739
56	KLS16-7-9.3-1	Ophitic clinopyroxene	-	Center	The same cpx grain	51.101	0.079	0.237	0	22.277	0.368	7.653	17.72	0.203	0	0.012	99.65	2.01338	0.00234176	0.0110064	0	0.734055	0.0122816	0.449487	0.74809	0.0155086	0	0.00038038	2.02018	0.00234967	-0.0201821	0.0312257	0	-0.0405462	0.777081	0.0123231	0.451006	0.750618	0.015561	0	0.000381665	0.367243	0.379348	0.22793	0.392722	1062.71	1.67792
57	KLS16-7-9.3-2	Ophitic clinopyroxene	-	Margin		51.249	0.077	0.569	0.003	19.269	0.36	8.476	18.545	0.191	0.013	0	98.752	2.01314	0.00227561	0.0263453	9.3175e-05	0.633029	0.0119785	0.496329	0.780567	0.014548	0.000651499	0	2.02379	0.00228765	-0.0237879	0.0502725	9.36676e-05	-0.0634494	0.699826	0.0120418	0.498953	0.784695	0.0146249	0.000654944	0	0.416218	0.395616	0.251555	0.352828	1052.75	1.19604
58	KLS16-7-9.3-3	Ophitic clinopyroxene	-	Center	The same cpx grain	51.017	0.062	0.235	0.011	21.499	0.467	7.429	18.206	0.305	0.001	0.06	99.292	2.01571	0.00184299	0.0109442	0.000343632	0.710405	0.0156293	0.437555	0.770764	0.0233665	5.04073e-05	0.00190723	2.02151	0.0018483	-0.0215114	0.0324871	0.000344622	-0.0345554	0.747006	0.0156743	0.438815	0.772983	0.0234337	5.05525e-05	0.00191272	0.370051	0.39462	0.224022	0.381358	1077.39	3.7752
59	KLS16-7-9.3-4	Ophitic clinopyroxene	-	Margin		51.555	0.057	0.608	0.036	19.262	0.365	8.663	18.573	0.24	0	0	99.359	2.01152	0.00167319	0.0279614	0.00111056	0.628535	0.012063	0.503861	0.776477	0.018157	0	0	2.02094	0.00168103	-0.0209363	0.0490287	0.00111577	-0.0562008	0.687679	0.0121195	0.50622	0.780114	0.0182421	0	0	0.424006	0.395192	0.256442	0.348366	1064.52	2.42644
60	KLS16-7-9.3-5	Ophitic orthopyroxene	-	Center		48.609	0.078	1.31	0	36.116	0.617	10.2	1.838	0.047	0.059	0.012	98.886	1.97536	0.00238474	0.0627484	0	1.22745	0.0212386	0.6179	0.0800329	0.00370346	0.00305888	0.000392328	1.97819	0.00238817	0.0218078	0.0410306	0	-0.0172271	1.24644	0.021269	0.618787	0.0801478	0.00370877	0.00306327	0.000392892	0.331749	0.0411992	0.318081	0.64072
61	KLS16-7-10.2-1	Ophitic clinopyroxene	-	Center	The same cpx grain	51.247	0.043	0.246	0	22.319	0.423	7.185	17.893	0.253	0.007	0	99.616	2.0209	0.00127575	0.0114344	0	0.736084	0.0141296	0.42237	0.756057	0.0193454	0.000352173	0	2.03006	0.00128153	-0.0300632	0.0415495	0	-0.0543889	0.793809	0.0141936	0.424285	0.759484	0.0194331	0.00035377	0	0.348319	0.384048	0.214548	0.401405	1071.74	2.87088
62	KLS16-7-10.2-2	Ophitic clinopyroxene	-	Margin		51.861	0.085	0.625	0	19.194	0.382	8.642	18.393	0.241	0.019	0	99.442	2.01836	0.00248883	0.0286709	0	0.62474	0.0125931	0.501374	0.767017	0.0181868	0.000943394	0	2.03138	0.00250488	-0.0313752	0.0602309	0	-0.0773623	0.70613	0.0126743	0.504607	0.771962	0.018304	0.000949476	0	0.416777	0.389349	0.254505	0.356146	1066.52	2.54051
63	KLS16-7-10.1-1	Ophitic clinopyroxene	-	Center	The same cpx grain	51.387	0.053	0.24	0	23.063	0.367	7.078	18.375	0.231	0.011	0	100.805	2.0106	0.00156015	0.0110684	0	0.754682	0.0121633	0.412831	0.770361	0.0175253	0.000549094	0	2.01496	0.00156354	-0.0149629	0.0260553	0	-0.0260316	0.782351	0.0121896	0.413727	0.772032	0.0175633	0.000550285	0	0.345903	0.392271	0.210215	0.397514	1063.97	2.17315
64	KLS16-7-10.1-2	Ophitic clinopyroxene	-	Margin		52.215	0.129	0.661	0.005	19.343	0.309	8.851	18.752	0.254	0.008	0.012	100.539	2.01103	0.00373794	0.0300074	0.000152259	0.623051	0.0100808	0.508166	0.773866	0.0189687	0.000393093	0.000371831	2.02123	0.00375689	-0.0212264	0.0513858	0.000153031	-0.0608191	0.687028	0.0101319	0.510742	0.777788	0.0190649	0.000395085	0.000373715	0.426411	0.393706	0.25853	0.347764	1067.15	2.68951	1007.8
65	KLS16-7-10.1-3	Ophitic orthopyroxene	-	Center		50.037	0.094	0.677	0.007	37.007	0.663	10.859	1.553	0.051	0.026	0	100.974	1.99021	0.00281289	0.0317393	0.000220137	1.23102	0.0223373	0.643852	0.0661869	0.0039333	0.00131935	0	1.99338	0.00281738	0.00661954	0.0251704	0.000220488	-0.0191451	1.25213	0.022373	0.644879	0.0662925	0.00393958	0.00132146	0	0.339945	0.0337658	0.328466	0.637768
66	KLS16-4-1.1	Ophitic clinopyroxene	Pyrrhotite, high-silica glass	Center		52.06	0.164	0.705	0.009	19.067	0.428	8.852	18.415	0.21	0.002	0	99.912	2.01438	0.00477419	0.0321536	0.00027534	0.617014	0.0140279	0.510585	0.76349	0.0157557	9.87299e-05	0	2.0283	0.00480717	-0.0282971	0.0606728	0.000277242	-0.0828976	0.704175	0.0141248	0.514113	0.768765	0.0158645	9.9412e-05	0	0.421996	0.386887	0.258731	0.354382	1060.05	1.78253
67	KLS16-4-2.1	Ophitic clinopyroxene	Pyrrhotite	Center		51.708	0.195	0.791	0	19.328	0.462	8.678	18.428	0.261	0.006	0.021	99.878	2.00653	0.00569299	0.0361798	0	0.627262	0.0151859	0.501991	0.76623	0.0196385	0.000297043	0.000655611	2.01678	0.00572208	-0.0167813	0.053146	0	-0.061334	0.691802	0.0152635	0.504557	0.770147	0.0197389	0.000298561	0.000658962	0.421744	0.391632	0.256575	0.351793	1070.1	2.94003
68	KLS16-4-3.1	Ophitic clinopyroxene	Pyrrhotite	Center		51.319	0.179	0.701	0	18.957	0.351	8.77	18.587	0.224	0	0	99.088	2.00589	0.00526381	0.032296	0	0.619689	0.0116211	0.510996	0.778453	0.0169769	0	0	2.01537	0.00528869	-0.015369	0.0478176	0	-0.0567069	0.679325	0.011676	0.513411	0.782132	0.0170571	0	0	0.430448	0.396043	0.259973	0.343985	1060.5	2.03532
69	KLS16-4-4.1	Ophitic clinopyroxene	-	Center		51.738	0.11	0.623	0	19.122	0.399	8.8	18.512	0.151	0.017	0.018	99.49	2.01317	0.00322019	0.0285733	0	0.62227	0.0131509	0.510437	0.771823	0.0113927	0.000843919	0.000563485	2.0256	0.00324008	-0.0256034	0.0543532	0	-0.0741245	0.700239	0.0132321	0.51359	0.776591	0.0114631	0.000849132	0.000566966	0.423116	0.390164	0.258031	0.351804	1042.89	-0.0370318
70	KLS16-4-4.2	Ophitic clinopyroxene	-	Center		51.11	0.075	0.284	0.017	21.822	0.419	7.605	18.293	0.231	0.002	0.018	99.876	2.00907	0.00221804	0.0131586	0.000528356	0.717396	0.0139513	0.445633	0.770492	0.0176068	0.0001003	0.000569248	2.01374	0.00222319	-0.0137394	0.0269286	0.000529584	-0.0278957	0.746959	0.0139837	0.446669	0.772283	0.0176478	0.000100533	0.000570571	0.374211	0.392837	0.227207	0.379956	1063.96	2.20187
71	KLS16-9-1.1	Coarse clinopyroxene	Pyrrhotite	Center		51.622	0.284	0.776	0	19.197	0.424	8.923	18.518	0.21	0.012	0.045	100.011	2.00023	0.00827906	0.0354412	0	0.62209	0.0139162	0.5154	0.768834	0.0157777	0.000593208	0.0014028	2.00929	0.00831657	-0.0092879	0.0448897	0	-0.0543656	0.679274	0.0139793	0.517735	0.772317	0.0158492	0.000595895	0.00140916	0.432524	0.392173	0.2629	0.344927	1058.63	1.69131
72	KLS16-9-2.1	Coarse clinopyroxene	Pyrrhotite	Center		51.626	0.123	0.822	0	19.35	0.403	8.975	18.499	0.254	0	0	100.052	2.00021	0.00358534	0.0375389	0	0.626994	0.0132258	0.51836	0.76798	0.0190819	0	0	2.00674	0.00359706	-0.00674449	0.044406	0	-0.0392004	0.668243	0.013269	0.520053	0.770488	0.0191442	0	0	0.437646	0.39335	0.265498	0.341152	1069.02	2.74563
73	KLS16-9-3.1	Coarse clinopyroxene	Pyrrhotite	Center		51.272	0.164	0.883	0.001	19.204	0.479	8.884	18.042	0.243	0.006	0.009	99.187	2.00227	0.00481842	0.0406448	3.08767e-05	0.627204	0.0158449	0.517178	0.754955	0.0184005	0.000298933	0.000282764	2.01136	0.00484029	-0.0113564	0.0521856	3.10168e-05	-0.0544693	0.684521	0.0159168	0.519525	0.758381	0.018484	0.00030029	0.000284048	0.431483	0.386451	0.264736	0.348813	1069.81	2.66779
74	KLS16-9-4.1	Ophitic orthopyroxene	-	Center		48.631	0.097	1.346	0.006	35.791	0.411	10.647	1.937	0.048	0.044	0.03	98.988	1.96991	0.00295613	0.0642658	0.000192164	1.2125	0.0141022	0.642909	0.084073	0.00377012	0.00227388	0.000977673	1.97093	0.00295766	0.0290713	0.0352278	0.000192264	-0.00621695	1.21935	0.0141095	0.643242	0.0841166	0.00377207	0.00227505	0.00097818	0.345349	0.0432097	0.330426	0.626364			1050.7
75	KLS16-9-4.2	Ophitic clinopyroxene	-	Center		52.016	0.084	0.669	0.003	19.335	0.424	8.891	18.413	0.286	0.012	0	100.133	2.01167	0.00244409	0.0304964	9.17339e-05	0.625374	0.0138898	0.512578	0.763025	0.021447	0.000592083	0	2.02096	0.00245538	-0.0209629	0.0516002	9.21576e-05	-0.0554252	0.683687	0.013954	0.514946	0.766549	0.0215461	0.000594818	0	0.429611	0.390065	0.262035	0.3479	1075.61	3.44559
76	KLS16-9-5.1	Ophitic clinopyroxene	-	Center		51.601	0.069	0.364	0	19.946	0.42	8.107	19.279	0.206	0.009	0	100.001	2.01128	0.0020234	0.0167232	0	0.650199	0.0138668	0.471047	0.805181	0.0155691	0.000447547	0	2.01817	0.00203034	-0.0181746	0.0349551	0	-0.0411189	0.693546	0.0139143	0.472661	0.80794	0.0156224	0.000449081	0	0.405298	0.40926	0.239426	0.351314	1049.79	1.32889
77	KLS16-9-5.2	Ophitic clinopyroxene	-	Center		51.218	0.179	0.245	0.008	20.341	0.445	8.1	18.285	0.242	0	0.036	99.099	2.01557	0.00529964	0.0113643	0.000248916	0.669456	0.0148336	0.47517	0.771016	0.0184659	0	0.00113977	2.02439	0.00532284	-0.0243922	0.0358062	0.000250006	-0.0525473	0.724935	0.0148985	0.477251	0.774393	0.0185468	0	0.00114476	0.396986	0.391784	0.241453	0.366763	1065.36	2.47898
78	KLS16-9-6.1	Ophitic clinopyroxene	-	Center		51.244	0.142	0.588	0	18.958	0.548	8.985	18.746	0.187	0.009	0.012	99.419	1.99993	0.00416944	0.027049	0	0.618784	0.018116	0.522732	0.783924	0.0141512	0.000448121	0.000376784	2.0051	0.00418023	-0.00510171	0.0322207	0	-0.0310457	0.651431	0.0181629	0.524084	0.785952	0.0141878	0.00044928	0.000377759	0.445834	0.400696	0.26719	0.332114	1050.16	0.953612
79	KLS19-1-1-1	Coarse clinopyroxene	-	Center	The same cpx grain	52.154	0.849	2.553	0.092	9.877	0.208	14.985	18.518	0.427	0.01	0	99.673	1.94067	0.0237678	0.111974	0.0027067	0.307372	0.00655598	0.831208	0.738332	0.0308086	0.000474728	0	1.94365	0.0238043	0.0563524	0.0557934	0.00271086	-0.0184291	0.326273	0.00656605	0.832484	0.739466	0.0308559	0.000475457	0	0.718429	0.389557	0.43856	0.171883	1102.44	5.85251
80	KLS19-1-1-2	Coarse clinopyroxene	-	Overgrowth margin		52.477	0.458	1.02	0.08	15.948	0.331	12.297	17.06	0.261	0.004	0	99.936	1.99247	0.013083	0.0456483	0.0024016	0.506412	0.0106454	0.696003	0.694058	0.0192151	0.00019376	0	2.00242	0.0131483	-0.00241618	0.0482924	0.00241359	-0.059913	0.568853	0.0106985	0.699478	0.697523	0.0193111	0.000194727	0	0.551495	0.354819	0.355814	0.289367	1084.22	3.32848
81	KLS19-1-1-3	Coarse clinopyroxene	-	Center	The same cpx grain	50.984	1.133	3.92	0.192	9.733	0.16	14.485	18.589	0.406	0.005	0.003	99.61	1.89983	0.0317635	0.172174	0.00565678	0.303321	0.00505022	0.804614	0.742215	0.029335	0.000237701	8.99375e-05	1.90254	0.031809	0.0974554	0.0749652	0.00566488	-0.0171775	0.320932	0.00505745	0.805766	0.743278	0.029377	0.000238041	9.00662e-05	0.715157	0.39748	0.430896	0.171624	1101.59	5.75727
82	KLS19-1-1-4	Coarse clinopyroxene	-	Overgrowth along fracture		52.175	0.548	1.222	0.027	15.19	0.336	12.644	16.735	0.252	0.019	0	99.148	1.98898	0.0157169	0.0549088	0.000813806	0.484286	0.0108497	0.718526	0.683579	0.0186273	0.000924067	0	2.00038	0.015807	-0.000378007	0.0556014	0.000818469	-0.0687485	0.555809	0.0109119	0.722643	0.687495	0.018734	0.000929361	0	0.565248	0.349702	0.36758	0.282718	1084.76	3.26839
83	KLS19-1-1-5	Coarse clinopyroxene	-	Center	The same cpx grain	52.704	0.553	2.56	0.058	10.466	0.238	13.679	19.032	0.362	0.037	0.006	99.695	1.9647	0.0155094	0.112485	0.0017095	0.326293	0.00751518	0.760143	0.760204	0.0261662	0.00175968	0.000179946	1.97623	0.0156004	0.0237736	0.0893714	0.00171953	-0.0704284	0.398636	0.00755929	0.764605	0.764666	0.0263198	0.00177001	0.000181002	0.657305	0.39663	0.396598	0.206772	1087.05	4.78225
84	KLS19-1-1-6	Coarse clinopyroxene	-	Overgrowth margin		51.959	0.302	0.417	0	18.269	0.348	9.919	18.239	0.185	0.003	0	99.641	2.0088	0.00878419	0.0190027	0	0.590699	0.0113964	0.571655	0.755565	0.0138685	0.000147972	0	2.01894	0.00882851	-0.018937	0.0380355	0	-0.0605423	0.654222	0.0114539	0.574539	0.759377	0.0139384	0.000148718	0	0.467576	0.381954	0.288983	0.329063	1055.03	1.03823
85	KLS19-1-1-7	Coarse clinopyroxene	-	Center	The same cpx grain	52.134	0.958	2.944	0.19	9.749	0.203	14.688	18.698	0.491	0	0	100.055	1.93242	0.0267156	0.128624	0.0055683	0.302215	0.00637364	0.811582	0.742625	0.0352893	0	0	1.93658	0.026773	0.0634227	0.0654776	0.00558028	-0.0258161	0.328681	0.00638735	0.813328	0.744223	0.0353652	0	0	0.71219	0.394555	0.431192	0.174253	1108.61	6.65847
86	KLS19-1-1-8	Coarse clinopyroxene	-	Overgrowth margin		52.541	0.565	1.159	0.112	15.816	0.271	12.253	17.367	0.267	0	0	100.351	1.98637	0.0160705	0.0516474	0.00334788	0.500075	0.00867847	0.690549	0.703529	0.0195729	0	0	1.99643	0.0161519	0.00356559	0.0483434	0.00336483	-0.0607744	0.563382	0.00872242	0.694046	0.707092	0.019672	0	0	0.551957	0.359931	0.353291	0.286778	1083.14	3.36066
87	KLS19-1-1-9	Coarse clinopyroxene	-	Center	The same cpx grain	51.638	1.076	3.297	0.142	9.88	0.264	14.657	18.325	0.428	0.004	0.009	99.72	1.92096	0.0301147	0.144567	0.00417662	0.307383	0.00831884	0.812798	0.730443	0.0308725	0.000189841	0.000269358	1.92573	0.0301895	0.0742725	0.0706537	0.00418699	-0.0298077	0.337955	0.00833951	0.814817	0.732257	0.0309492	0.000190312	0.000270027	0.706833	0.388459	0.432257	0.179284	1104.91	6.0379
88	KLS19-1-1-10	Coarse clinopyroxene	-	Overgrowth margin		52.192	0.429	0.882	0.079	18.126	0.309	10.717	17.252	0.272	0.01	0	100.268	1.9967	0.0123476	0.0397721	0.00238959	0.579943	0.0100133	0.611182	0.707199	0.020177	0.000488078	0	2.00662	0.012409	-0.00662473	0.0465946	0.00240147	-0.059671	0.642498	0.0100631	0.614221	0.710716	0.0202774	0.000490505	0	0.48875	0.36124	0.312194	0.326566	1083.94	3.4888
89	KLS19-1-2-1	Coarse clinopyroxene	-	Center	The same cpx grain	52.09	1.035	2.853	0.095	10.024	0.334	14.714	18.079	0.324	0.005	0.036	99.589	1.93868	0.0289808	0.125157	0.00279553	0.31201	0.0105295	0.816342	0.720976	0.0233818	0.000237412	0.00107794	1.94834	0.0291252	0.0516596	0.0741213	0.00280946	-0.0597847	0.373349	0.010582	0.820409	0.724568	0.0234983	0.000238595	0.00108331	0.687249	0.377708	0.427669	0.194622	1090.48	4.4506
90	KLS19-1-2-2	Coarse clinopyroxene	-	Overgrowth margin		51.551	0.28	0.431	0.003	19.411	0.451	9.512	17.648	0.213	0.005	0	99.505	2.00582	0.00819657	0.0197668	9.22923e-05	0.631654	0.0148643	0.551718	0.735776	0.01607	0.000248203	0	2.01377	0.00822906	-0.0137737	0.0336188	9.26581e-05	-0.0475605	0.681718	0.0149232	0.553904	0.738692	0.0161337	0.000249187	0	0.44828	0.374151	0.280555	0.345293	1066.31	1.95895
91	KLS19-1-2-3	Coarse clinopyroxene	-	Center	The same cpx grain	51.785	0.844	2.502	0.094	9.942	0.247	15.142	18.321	0.358	0.006	0	99.241	1.93645	0.0237446	0.110279	0.0027792	0.310923	0.00782368	0.844064	0.734085	0.0259577	0.000286243	0	1.9382	0.023766	0.0618004	0.0485781	0.0027817	-0.0108237	0.322027	0.00783073	0.844826	0.734747	0.0259811	0.000286502	0	0.724021	0.386384	0.444271	0.169345	1095.02	4.90794
92	KLS19-1-2-4	Coarse clinopyroxene	-	Overgrowth margin		52.337	0.267	0.506	0.052	18.196	0.404	10.498	17.746	0.245	0.024	0	100.275	2.00641	0.0077009	0.0228646	0.00157617	0.583395	0.0131191	0.59994	0.728964	0.018212	0.00117383	0	2.0148	0.00773307	-0.0147953	0.0377554	0.00158276	-0.0501327	0.635965	0.0131739	0.602446	0.73201	0.0182881	0.00117873	0	0.486467	0.371499	0.305745	0.322756	1074.12	2.71789
93	KLS19-1-2-5	Coarse clinopyroxene	-	Center	The same cpx grain	51.813	0.937	2.915	0.208	9.281	0.204	14.953	18.596	0.331	0.003	0.076	99.317	1.93126	0.0262761	0.128069	0.00612992	0.289316	0.00644086	0.830846	0.742706	0.0239228	0.000142661	0.00227906	1.93737	0.0263592	0.0626296	0.0658442	0.0061493	-0.0379407	0.328172	0.00646123	0.833473	0.745054	0.0239984	0.000143112	0.00228627	0.717494	0.390756	0.437129	0.172115	1088.27	4.43926
94	KLS19-1-2-6	Coarse clinopyroxene	-	Overgrowth margin		52.664	0.473	1.131	0	15.095	0.22	12.44	17.369	0.275	0	0	99.667	1.99646	0.0134905	0.0505373	0	0.478582	0.00706449	0.703003	0.705531	0.0202144	0	0	2.00908	0.0135757	-0.00907705	0.0599337	0	-0.0758201	0.557425	0.00710913	0.707445	0.709989	0.0203421	0	0	0.559302	0.359514	0.358225	0.282261	1084.92	3.57276
95	KLS19-2-1.1	Coarse clinopyroxene	-	Center		52.071	0.737	2.722	0.176	9.574	0.178	15.67	17.943	0.285	0.01	0	99.366	1.93695	0.0206257	0.119347	0.00517635	0.297846	0.00560858	0.868922	0.715174	0.0205564	0.000474574	0	1.94147	0.0206739	0.0585269	0.0610992	0.00518844	-0.0280284	0.32657	0.00562168	0.870951	0.716844	0.0206044	0.000475682	0	0.727295	0.374455	0.454956	0.170589	1087	3.77385
96	KLS19-2-2.1	Coarse clinopyroxene	-	Center	The same cpx grain	52.007	0.747	2.648	0.174	9.309	0.156	15.78	17.916	0.374	0.002	0.003	99.116	1.93779	0.0209403	0.116296	0.00512604	0.290083	0.00492356	0.876476	0.715285	0.0270207	9.50726e-05	8.99301e-05	1.94064	0.0209711	0.0593625	0.0571045	0.00513358	-0.0176621	0.308172	0.00493081	0.877767	0.716338	0.0270604	9.52125e-05	9.00624e-05	0.740145	0.376569	0.46143	0.162002	1101.39	5.31252
97	KLS19-2-2.1-1	Coarse clinopyroxene	-	Center		52.266	0.826	1.847	0.037	11.219	0.251	14.028	18.086	0.273	0	0	98.833	1.96939	0.0234159	0.0820317	0.00110231	0.353543	0.00801119	0.787948	0.730212	0.019946	0	0	1.98148	0.0235596	0.0185232	0.0640119	0.00110907	-0.0736486	0.429361	0.00806036	0.792784	0.734694	0.0200684	0	0	0.648682	0.375449	0.405135	0.219416	1078.53	3.33992
98	KLS19-2-3.1-1	Coarse clinopyroxene	-	Center	The same cpx grain	53.099	0.852	1.694	0.071	10.433	0.26	15.234	18.085	0.265	0.003	0	99.996	1.96844	0.0237626	0.0740204	0.00208105	0.32346	0.00816432	0.841858	0.71837	0.0190485	0.000141885	0	1.97866	0.0238859	0.0213442	0.0530603	0.00209185	-0.0622898	0.387428	0.00820669	0.846228	0.722099	0.0191474	0.000142622	0	0.685951	0.369217	0.432686	0.198097	1079.03	3.15008
99	KLS19-2-3.1-2	Coarse clinopyroxene	-	Overgrowth mantle		52.675	0.437	0.961	0.018	16.626	0.391	11.901	17.32	0.257	0	0	100.586	1.99385	0.0124448	0.042876	0.000538703	0.526322	0.0125365	0.671523	0.702474	0.0188626	0	0	2.00315	0.0125029	-0.00315135	0.0462273	0.000541216	-0.055975	0.584752	0.012595	0.674656	0.705751	0.0189506	0	0	0.535693	0.359132	0.343309	0.29756	1081.51	3.14802
100	KLS19-2-3.1-3	Coarse clinopyroxene	-	Overgrowth margin		52.013	0.249	0.493	0.024	20.749	0.286	9.088	17.614	0.195	0.008	0.021	100.74	2.00657	0.00722704	0.0224178	0.000732053	0.669446	0.00934587	0.522637	0.728107	0.0145867	0.000393744	0.000651781	2.01558	0.0072595	-0.0155831	0.0381016	0.000735341	-0.0538913	0.726344	0.00938784	0.524985	0.731377	0.0146522	0.000395512	0.000654708	0.419542	0.368878	0.264782	0.36634	1063.69	1.51348

## Sheet: Table 3 Sulfide EPMA
Supplementary Table 3 EMPA data (wt.%) of Sulfide inclusions in mafic enclaves from the Beidashan pluton																								55.845	32.066		Fe7S8	Fe9S10	Fe10S11	Fe11S12
No.	Analysis point	Mineral	Occurrence	Host mineral	Fe	S	Cu	Zn	Pb	Sn	Ag	As	Sb	Te	Bi	Se	Co	Ni	V	Ti	Mn	Si	Total	Fe	S	Fe/S	0.875	0.9	0.909091	0.916667
1	KLS16-7-1 FES-3	Pyrrhotite	Inclusion	Clinopyroxene	61.56	38.06	0	0	0	0	0.02	0	-	-	-	-	-	-	-	-	-	-	99.63	1.10234	1.18693	0.928732
2	KLS16-7-1 FES-6	Pyrrhotite	Inclusion	Clinopyroxene	61.65	37.98	0.03	0	0.03	0.03	0	0	-	-	-	-	-	-	-	-	-	-	99.78	1.10395	1.18443	0.932049
3	KLS16-7-1 FES-7	Pyrrhotite	Inclusion	Clinopyroxene	59.9	39.4	0	0	0.01	0	0	0.01	-	-	-	-	-	-	-	-	-	-	99.34	1.07261	1.22872	0.872953	√
4	KLS16-7-1 FES-5	Pyrrhotite	Inclusion	Clinopyroxene	62.6	37.01	0	0	0.03	0	0.02	0.04	-	-	-	-	-	-	-	-	-	-	99.75	1.12096	1.15418	0.971216
5	KLS16-7-1 FES-8	Pyrrhotite	Inclusion	Clinopyroxene	61.11	38.36	0	0	0.02	0.03	0	0	-	-	-	-	-	-	-	-	-	-	99.55	1.09428	1.19628	0.914733			√
6	KLS16-7-10-3-fes	Pyrrhotite	Inclusion	Clinopyroxene	60.25	38.89	0	0.01	0	0	0	0	-	-	-	-	-	-	-	-	-	-	99.18	1.07888	1.21281	0.889569	√
7	KLS16-7-11-2 fes	Pyrrhotite	Inclusion	Clinopyroxene	62.48	37.01	0.02	0	0	0.01	0	0	-	-	-	-	-	-	-	-	-	-	99.55	1.11881	1.15418	0.969354
8	KLS19-2-S1	Pyrrhotite	Inclusion	Clinopyroxene	60.89	38.63	0.03	0	0.02	0.03	0	0.07	0	0.01	0	0	0.06	0.06	0.01	0.05	0.02	0.03	99.9	1.09034	1.2047	0.905069			√
9	KLS19-2-S2	Pyrrhotite	Inclusion	Clinopyroxene	60.77	38.12	0	0.01	0.07	0.01	0	0	0	0	0	0	0.06	0.02	0	0.04	0.02	0.16	99.28	1.08819	1.1888	0.91537				√
10	KLS19-1-s2	Pyrrhotite	Inclusion	Clinopyroxene	59.9	38.7	0.07	0	0.03	0.01	0	0.01	0.02	0.03	0	0.01	0.09	0.15	0	0.03	0	0.19	99.24	1.07261	1.20689	0.888743	√
11	KLS19-1-s3	Pyrrhotite	Inclusion	Clinopyroxene	59.91	38.96	0.04	0	0.05	0.02	0	0	0	0.03	0	0.01	0.04	0.01	0	0.08	0.02	0.67	99.84	1.07279	1.21499	0.88296	√
12	KLS19-1-s4	Pyrrhotite	Inclusion	Clinopyroxene	59.8	39.75	0.01	0	0.01	0.02	0	0.02	0	0	0	0.03	0.07	0.06	0.02	0.2	0.05	0.07	100.11	1.07082	1.23963	0.863823	√
13	KLS16-9-s0	Pyrrhotite	Inclusion	Clinopyroxene	59.82	39.44	0	0.01	0.03	0	0.01	0.09	0.03	0	0	0	0.07	0.01	0.01	0.01	0.11	0.1	99.74	1.07118	1.22996	0.870903	√
14	KLS16-9-s1	Pyrrhotite	Inclusion	Clinopyroxene	60.1	39.31	0.02	0	0.07	0	0	0.03	0.01	0	0	0	0.08	0.02	0.02	0.06	0.03	0.09	99.84	1.07619	1.22591	0.877873	√
15	KLS16-9-s3	Pyrrhotite	Inclusion	Clinopyroxene	60.64	39.51	0.02	0	0	0	0	0.05	0	0.02	0	0.01	0.11	0	0	0.1	0.05	0.05	100.55	1.08586	1.23215	0.881277	√
16	KLS16-9-s8	Pyrrhotite	Inclusion	Clinopyroxene	60.31	39.24	0	0.02	0.01	0.04	0	0.1	0	0	0	0	0.09	0	0	0.02	0	0.07	99.9	1.07995	1.22373	0.882512	√
17	KLS16-9-s10	Pyrrhotite	Inclusion	Clinopyroxene	60.19	39.65	0	0.01	0.06	0.02	0	0.1	0	0.02	0	0	0.06	0	0	0.01	0.02	0.04	100.18	1.0778	1.23651	0.871649	√
18	KLS16-9-s11	Pyrrhotite	Inclusion	Clinopyroxene	60.2	39.39	0.02	0.02	0	0	0	0.01	0	0.02	0	0	0.07	0	0	0	0	0.03	99.76	1.07798	1.2284	0.877548	√
19	KLS16-9-s12	Pyrrhotite	Inclusion	Clinopyroxene	60.64	39.19	0	0	0.01	0.04	0	0.03	0.02	0	0.01	0.03	0.04	0.02	0.02	0.04	0	0.08	100.17	1.08586	1.22217	0.888473		√
20	KLS16-9-s13	Pyrrhotite	Inclusion	Clinopyroxene	58.84	39.84	0.01	0.01	0.02	0	0	0.1	0.01	0	0	0.03	0.08	0.02	0.02	0.01	0.07	0.4	99.46	1.05363	1.24244	0.848035
21	KLS16-9-s14	Pyrrhotite	Inclusion	Clinopyroxene	59.41	39	0.29	0.03	0.04	0.01	0	0.01	0	0	0	0	0.07	0	0.02	0.03	0	0.79	99.68	1.06384	1.21624	0.874693	√
22	KLS16-2-s1-1	Pyrrhotite	Inclusion	Clinopyroxene	60.54	38.24	0	0	0.02	0	0	0	0.01	0.01	0	0.01	0.09	0.01	0.01	0	0.04	0.03	99.01	1.08407	1.19254	0.909044			√
23	KLS16-2-s4-1	Pyrrhotite	Inclusion	Clinopyroxene	60.38	39.76	0	0.02	0.04	0	0	0.06	0	0.01	0	0.05	0.1	0	0.02	0	0.01	0	100.45	1.08121	1.23994	0.871981	√
24	KLS16-2-s5	Pyrrhotite	Inclusion	Clinopyroxene	60.7	38.76	0	0	0.07	0	0	0.09	0	0	0.06	0	0.11	0.03	0	0.02	0	0.02	99.86	1.08694	1.20876	0.899219		√
25	KLS16-2-s6	Pyrrhotite	Inclusion	Clinopyroxene	60.13	38.99	0	0.01	0.04	0	0	0.07	0	0	0	0	0.07	0	0.03	0	0	0.02	99.34	1.07673	1.21593	0.88552	√
26	KLS16-2-s7	Pyrrhotite	Inclusion	Clinopyroxene	60.13	38.86	0	0.01	0.04	0.03	0	0.05	0	0.03	0	0.05	0.06	0	0	0.01	0	0.03	99.28	1.07673	1.21188	0.888483	√
27	KLS16-2-s10	Pyrrhotite	Inclusion	Clinopyroxene	60.76	38.8	0	0	0.03	0.03	0	0.06	0	0	0	0	0.1	0.01	0.02	0	0.02	0.02	99.85	1.08801	1.21	0.89918		√
28	KLS16-2-s11	Pyrrhotite	Inclusion	Clinopyroxene	59.94	39.5	0	0	0.04	0.01	0	0	0	0	0	0	0.17	0.03	0.01	0.01	0.02	0.01	99.74	1.07333	1.23183	0.871325	√
29	KLS16-2-s12	Pyrrhotite	Inclusion	Clinopyroxene	59.97	38.89	0	0	0.03	0	0	0.05	0	0.01	0	0.07	0.11	0.04	0.01	0	0.01	0.04	99.23	1.07387	1.21281	0.885435	√
30	KLS16-2-s14	Pyrrhotite	Inclusion	Clinopyroxene	62.05	37.18	0.01	0	0.02	0.01	0	0.03	0.02	0	0	0.02	0.06	0.01	0.01	0.03	0.01	0.02	99.49	1.11111	1.15948	0.958281
31	KLS19-1-s1	Pyrite	Intergranular		45.5	53.35	0.01	0	0	0	0	0.01	0	0	0	0	0.11	1.06	0.01	0.01	0.01	0.06	100.13	0.814755	1.66376
32	KLS19-1-s6	Pyrite	Intergranular		46.1	52.97	0.01	0.01	0	0	0	0	0.01	0.05	0	0	0.07	0.24	0.01	0.02	0	0.12	99.62	0.825499	1.65191
33	KLS16-9-s2	Pyrite	Intergranular		46.21	53.56	0.01	0	0.01	0	0	0.1	0	0	0	0	0.04	0.01	0	0.19	0.03	0.02	100.17	0.827469	1.6703
34	KLS16-9-s5	Pyrite	Intergranular		46.49	53.39	0	0	0.02	0.02	0	0.14	0.01	0	0	0.01	0.07	0	0	0.05	0.02	0.05	100.28	0.832483	1.665
35	KLS16-9-s6	Pyrite	Intergranular		46.12	53.2	0.02	0	0.01	0	0	0.03	0	0	0	0.01	0.07	0.38	0	0.07	0	0.04	99.95	0.825857	1.65908
36	KLS19-1-s5	Pyrite	Inclusion	Ilmenite	45.58	53.25	0	0	0.04	0.02	0	0.05	0	0.01	0	0.02	0.73	0.63	0.01	0.85	0.01	0.02	101.2	0.816188	1.66064
37	KLS19-1-s8-1	Pyrite	Inclusion	Ilmenite	45.74	52.57	0.04	0	0.05	0.03	0	0.08	0.01	0	0	0.04	0.05	0.12	0.05	0.91	0.02	0.24	99.93	0.819053	1.63943
38	KLS19-1-s8-2	Pyrite	Inclusion	Ilmenite	43.84	50.2	6.14	0.03	0.07	0	0	0.02	0	0	0	0	0.05	0.07	0.04	0.22	0	0	100.68	0.78503	1.56552
39	KLS19-1-s7	Pyrite	Inclusion	Ilmenite	45.1	52.89	0.34	0.05	0.12	0	0.01	0.07	0.03	0	0	0.01	0.06	0.01	0.02	0.21	0.04	0.51	99.46	0.807592	1.64941
40	KLS16-7-1 FES	Pyrite	Inclusion	Ilmenite	46.72	53.13	0.02	0.1	0	0.01	0	0.01	-	-	-	-	-	-	-	-	-	-	100	0.836601	1.6569
41	KLS16-7-1 FES-4	Pyrite	Inclusion	Ilmenite	46.06	53.95	0	0.01	0.02	0.01	0	0.1	-	-	-	-	-	-	-	-	-	-	100.17	0.824783	1.68247
42	KLS16-2-s1-2	Chalcopyrite	Chalcopyrite exsolution from pyrrhotite	Clinopyroxene	45.94	38.71	13.34	0.03	0.02	0.01	0	0.09	0	0.02	0	0.04	0.08	0.01	0	0.02	0.03	0.85	99.2
43	KLS16-2-s4-2	Chalcopyrite	Chalcopyrite exsolution from pyrrhotite	Clinopyroxene	42.01	34.31	17.09	0.26	0.07	0.01	0.01	0	0	0	0	0	0.06	0	0	0.02	0.08	3.25	97.16
44	KLS16-2-s8-2	Chalcopyrite	Intergranular chalcopyrite exsolution from sphalerite		27.69	34.62	34.63	1.52	0	0.01	0.04	0	0.01	0.01	0	0.03	0.03	0	0	0.08	0	0.72	99.39
45	KLS16-2-s13-2	Chalcopyrite	Intergranular mineral cluster		26.28	35.28	34.71	4.56	0	0.02	0	0	0	0	0	0	0.04	0	0	0	0	0	100.89
46	KLS16-2-cpy-1	Chalcopyrite	Intergranular		30.06	35.63	33.96	0.03	0	0.01	0	0	0	0	-	0	0.22	0.03	0.01	0.06	0	0.01	100
47	KLS16-2-cpy-2	Chalcopyrite	Intergranular		30.36	35.51	32.7	0	0	0.01	0.03	0	0.02	0.01	-	0	0.22	0.05	0	0.23	0.01	0.02	99.17
48	KLS16-2-cpy-3	Chalcopyrite	Intergranular		30.04	36.96	33	0.02	0	0.01	0.01	0	0	0.01	-	0.02	0.18	0.02	0.01	0.41	0.01	0	100.7
49	KLS16-2-9.2	Chalcopyrite	Intergranular		29.95	35.96	34.03	0.35	0	0	0.04	0	0	0.02	-	0	0.04	0	0.06	0	0	0	100.46
50	KLS16-2-11.1	Chalcopyrite	Intergranular		29.77	35.85	33.46	0.07	0.02	0.01	0.05	0	0.06	0	-	0	0.06	0	0	0	0	0.02	99.36
51	KLS16-2-12.1	Chalcopyrite	Intergranular		28.24	36.12	32.8	2.2	0	0	0	0	0.01	0	-	0	0.05	0	0.05	0.01	0	0.02	99.48
52	KLS16-2-13.1	Chalcopyrite	Intergranular		29.62	35.45	34.45	0.03	0	0.01	0.01	0	0	0.01	-	0	0.05	0	0.01	0.01	0	0.02	99.66
53	KLS16-2-14.2	Chalcopyrite	Intergranular		29.75	36.09	32.51	1	0	0	0	0	0	0	-	0	0.06	0	0	0.05	0	0	99.46
54	KLS16-2-sp-3	Arseno-Chalcopyrite	Intergranular		21.77	26.27	17.75	0	0	0	0.05	26.12	0.08	0.03	-	0	2.71	4.71	0	0.14	0	0.57	100.18
55	KLS16-2-as-1	Arseno-Chalcopyrite	Intergranular		26.99	35.64	29.72	0	0	0	0.02	1.25	0.02	0	-	0	2.27	4.38	0	0.23	0.04	0	100.55
56	KLS16-2-as-2	Arsenopyrite	Intergranular		45.57	18.47	0.52	0	0.12	0.06	0.03	27.11	0	0.07	-	0	4.41	2.4	0.02	0.28	0.05	0.12	99.22
57	KLS16-2-s8-1	Sphalerite	Intergranular		5.28	33.62	4.73	56.24	0	0	0	0	0.01	0	0	0.03	0.05	0.01	0	0.17	0.03	0.04	100.19
58	KLS16-2-s13-1	Sphalerite	Intergranular		3.09	33.01	0.71	63.58	0.01	0	0	0.05	0	0	0	0	0.04	0	0	0.03	0.07	0	100.58
59	KLS16-2-sp-1	Sphalerite	Intergranular		6.74	34.9	0.7	56.79	0.01	0	0	0	0	0.04	-	0	0.05	0	0	0.05	0.01	0.02	99.3
60	KLS16-2-sp-2	Sphalerite	Intergranular		4.2	34.74	0.07	59.89	0.03	0	0	0	0	0.01	-	0	0.05	0	0	0.11	0.03	0.01	99.14
61	KLS16-2-9.1	Sphalerite	Intergranular		11.77	33.1	8.64	45.71	0	0.01	0	0	0	0	-	0	0.08	0	0.01	0.05	0	0	99.36
62	KLS16-2-14.1	Sphalerite	Intergranular		4.69	34.42	4.13	57.22	0	0	0	0	0	0	-	0	0.03	0	0.01	0.02	0	0.05	100.56
63	KLS16-2-Pb-1	Galena	Intergranular		1.98	13.64	2.05	0.68	80.62	0.01	0	0	0.01	0	-	0.12	0.01	0	0.01	0	0	0	99.5
64	KLS16-2-9.3	Galena	Intergranular		2.5	13.89	3.21	0.59	79.8	0.02	0	0	0.01	0	-	0	0	0.02	0	0	0	0.01	100.54
65	KLS16-2-sp-6.1	cobaltite–gersdorffite solid solution	Intergranular		15.62	18.57	1.64	0	0.06	0	0	42.15	0	0.06	-	0	5.05	16.7	0	0.06	0.02	0.25	100.18
66	KLS16-2-sp-5.1	cobaltite–gersdorffite solid solution	Intergranular		9.04	20.19	0.75	0	0.07	0	0.05	44.31	0	0.04	-	0	10.49	14.38	0.02	0.08	0.05	0.03	99.49

## Sheet: Table 4 Silicate melt EPMA
Supplementary Table 4 EPMA data (wt.%) silicate melt inclusions in pyroxenes of mafic enclaves from the Beidashan pluton (Liu et al., 2024)
No.	Analysis inclusion	Analysis location	SiO2	Al2O3	K2O	Na2O	CaO	MgO	FeO	TiO2	MnO	NiO	CuO	ZnO	As2O5	F	Cl	SO3	Total
1	KLS16-2-m3	Glass on the marginal top of a nearly exposed buble	81.99	16.72	1.07	0.29	0.06	0.01	0.5	0	0.01	0	-	-	-	0.05	0.21	0.01	100.89
2	KLS16-2-m6	Glass on the central top of a nearly exposed buble	70.32	16.06	2.98	0.41	0.14	1.04	4.34	0.03	0.12	0	0.24	0.02	0.04	0	0.19	1.1	97.16
3	KLS16-2-m9-1	Galss	81.57	16.44	1.16	0.28	0.16	0	0.34	0	0	0.02	-	-	-	0.05	0.15	0	100.2
4	KLS16-2-m9-2	Glass on the central top of a nearly exposed buble	74.22	17.43	3.59	0.93	0.08	0.79	2.51	0.04	0.08	0	-	-	-	0.03	0.09	0.85	99.82
5	KLS16-2-m9-3	Glass on the marginal top of a nearly exposed buble	70.92	17.64	5.03	0.67	0.06	1.24	3.79	0.05	0.02	0.07	-	-	-	0	0.16	0.38	99.73
6	KLS16-2-m9-4	Glass on the marginal top of a nearly exposed buble	78.49	15.96	0.64	0.33	0.25	0	0.47	0.02	0	0	0	0.02	0	0.12	0.18	0	96.56
7	KLS16-2-m12	Galss	81	16.22	2.82	0.54	0.06	0.01	0.64	0.07	0	0.01	-	-	-	0.06	0.16	0	101.63
8	KLS16-3-m1	Galss	77.5	14.15	0.68	0.05	0.18	0.01	0.48	0.03	0.02	0.02	0	0	0	0.1	0.16	0	93.46
9	KLS16-3-m2	Galss	80.35	16.16	0.59	0.38	0.13	0	0.46	0.01	0	0.12	0.01	0	0	0.21	0.24	0	98.71
10	KLS16-3-m3	Galss	79.15	16.03	0.68	0.33	0.13	0.02	0.38	0.04	0.04	0	0	0.02	0.07	0.04	0.24	0	97.16
11	KLS19-1-m1	Galss	75.22	13.8	9.52	1.08	0.06	0	0.39	0	0	0	0.01	0	0.09	0.03	0.05	0	100.31
12	KLS19-1-m2	Glass on the central top of a nearly exposed buble	77.37	13.23	3.67	0.63	0.11	0	0.49	0	0	0	0.02	0	0	0	0.05	0.03	95.61
13	KLS19-1-m3	Glass on the marginal top of a nearly exposed buble	75.87	13.79	3.37	0.62	0.11	0	0.42	0.02	0.03	0	0	0.05	0	0.09	0.08	0	94.46
14	KLS16-9-m8	Galss	79.77	15.27	2.77	0.51	0.17	0	0.55	0.02	0	0	-	-	-	0.25	0.16	0	99.47
Refference
Liu, Y.F., Bagas, L., Jiang, S.H., and Wang F.X., 2024, Efficient segregation of high-silica granitic melt from complementary cumulate caused by high-temperature gas sparging from mafic recharge. Chem Geol v. 669, 122364.

## Sheet: Table 5 Cpx trace elements
Supplementary Table 5 LA-ICP-MS trace elements concentration (ppm) of sulfide inclusion bearing clinopyroxene in mafic enclaves
Sample	Si	Na	Mg	Mg	Al	P	S	Cl	K	Ca	Sc	Ti	Ti	V	Cr	Mn	Fe	Co	Ni	Cu	Zn	Ga	Ge	As	Se	Rb	Sr	Y	Zr	Nb	Mo	Rh	Pd	Ag	Cd	In	Sn	Sb	Te	Cs	Ba	La	Ce	Pr	Nd	Nd	Sm	Eu	Eu
	wt%	ppm	ppm	ppm	ppm	ppm	ppm	ppm	ppm	ppm	ppm	ppm	ppm	ppm	ppm	ppm	ppm	ppm	ppm	ppm	ppm	ppm	ppm	ppm	ppm	ppm	ppm	ppm	ppm	ppm	ppm	ppm	ppm	ppm	ppm	ppm	ppm	ppm	ppm	ppm	ppm	ppm	ppm	ppm	ppm	ppm	ppm	ppm	ppm
KLS19-1- 1	24.23	3103.78	76849.2	81913.4	18124.8	89.5881	364.139	259.854	0	122658	80.6652	5873.26	5857.78	395.295	1003.63	1651.19	72766	38.9454	19.6125	0	102.36	11.1848	9.6621	1.61966	0	0	57.6703	21.5387	54.8817	0.100257	0.267813	0	0	0	0	0	0	0	0	0	1.30303	3.61736	16.652	3.56948	21.9957	19.5699	5.6534	1.84676	1.59767
KLS19-1- 2	24.23	2326.67	74006.9	80395.5	16966.3	67.355	481.913	301.88	20.1118	127073	84.9499	5884.61	5861.33	445.992	740.566	1768.01	77615.2	38.646	17.5762	0	114.927	11.3348	12.1884	1.57519	1.82299	0	53.4174	22.0377	54.1793	0	0.0877837	0	0	0	0	0.136046	0	0	0	0	0	4.07814	18.0369	3.48792	20.2042	18.8814	6.67239	1.67996	1.53421
KLS19-1- 3	24.23	2054.83	71966.1	76842.4	17377.1	67.0725	470.166	364.547	50.0862	129216	82.6276	5794.19	5884.78	441.248	701.888	1855.23	79382.2	38.0144	15.6007	0.863431	117.359	11.3439	9.90852	3.00035	0	0	56.9436	26.4196	58.9441	0.0994851	0.153661	0	0	0	0	0.139947	0	0.62693	0	0.214399	0	5.76997	23.0588	4.44818	24.9438	23.205	6.30349	1.51725	1.48007
KLS19-1- 4	24.23	2589.8	73574.9	78675.7	16879.3	59.1689	473.881	327.655	17.0587	133048	81.7788	5845.33	5843.11	418.499	1183.21	1598.07	70655.5	38.2674	19.4583	0.545367	100.283	10.2484	10.6958	2.75838	2.27576	0	60.6537	21.7662	51.3963	0.163872	0	0	0	0	0	0	0	0	0	0	0	3.83276	16.4828	3.39591	18.5066	19.3912	6.64554	1.37599	1.42359
KLS19-1- 6	24.23	2886.13	73912.1	78121.6	17398	58.4699	312.983	327.346	22.0398	128115	84.7237	6264.9	6242.46	429.606	1252.19	1728.51	73305.8	39.7309	16.9303	0.799502	103.504	11.1467	11.1498	1.94397	0	0	53.1782	22.5513	54.933	0	0	0	0.135618	0	0	0.146108	0	0	0	0	0	3.99739	16.3289	3.39242	20.431	20.0218	6.30961	1.72251	1.80755
KLS19-1- 7	24.23	2190.33	74974.1	79753.5	15877.7	65.6805	444.924	346.449	0	135918	92.3056	5682.09	5685.23	471.268	458.628	1769.67	76840.5	39.6702	14.6809	0	102.432	11.0527	12.2255	1.76343	2.35333	0	53.816	24.6759	56.7568	0.12111	0	0	0	0	0	0.141218	0	0	0	0	0	4.432	18.7734	3.73168	22.9613	20.4178	8.40251	1.5467	1.86281
KLS19-1- 8	24.23	4394.99	74456.3	80107.1	17755.7	52.6163	581.494	276.523	639.48	133034	83.3391	5480	5487.6	411.434	725.624	1701.82	75361.4	41.9686	19.1551	0.872541	94.6854	11.34	10.5989	1.52784	2.06814	0	64.6398	22.2214	55.1008	0	0.0621385	0	0	0	0	0	0	0	0	0.0922549	24.9773	4.56024	17.2206	3.66006	18.6788	19.0752	6.72209	1.97744	1.65927
KLS19-1- 9	24.23	2386.84	75814.5	80410.1	16860.4	63.3059	440.341	311.891	0	136550	86.6428	5889.89	6017.93	432.134	1169.5	1705.18	73960.8	37.5666	17.8144	0.792633	102.958	10.7075	12.7854	2.27725	2.63116	0	62.3772	23.622	57.1591	0.268822	0	0	0	0	0	0.123858	0	0	0	0	0	5.2883	20.3693	3.86794	23.9077	22.9288	6.71751	1.96887	2.00442
Average		2741.67	74444.3	79527.4	17154.9	65.4071	446.23	314.518	93.5971	130701	84.6291	5839.28	5860.03	430.685	904.404	1722.21	74985.9	39.1012	17.6036	0.484184	104.814	11.0449	11.1518	2.05826	1.39392	0	57.837	23.1041	55.4189	0.0941933	0.0714244	0	0.0169523	0	0	0.085897	0	0.0783663	0	0.0383318	3.28504	4.44702	18.3653	3.6942	21.4536	20.4364	6.67832	1.70443	1.6712
External Standard
G_NIST610
610 0.00 1		99181.5	436.217	445.766	10783.4	408.048	555.458	280.024	463.396	82549.6	456.585	457.273	454.097	450.145	414.562	447.834	489.292	405.421	461.761	441.381	459.233	436.038	455.636	324.016	138.549	418.889	515.786	453.939	436.214	455.438	411.71	1.19989	0	245.845	278.677	430.085	428.536	400.885	301.64	361.792	460.153	434.404	452.194	448.027	432.122	426.7	461.097	450.215	449.794
610 0.00 2		99829.3	430.657	424.525	10825.7	414.129	636.273	268.826	462.29	81032	455.106	448.884	458.584	450.878	404.415	443.015	442.376	415.052	460.208	445.727	449.574	436.305	440.246	328.372	134.679	436.787	513.478	471.785	458.238	477.852	417.096	1.33302	1.6553	256.324	267.637	434.568	435.992	392.194	311.014	374.665	459.592	446.299	453.988	446.645	427.335	430.539	452.879	449.281	443.553
610 0.00 3		98842.4	430.047	431.368	10834.5	405.005	580.743	302.343	456.94	81732.3	452.504	456.96	445.594	451.228	413.256	440.357	487.5	408.795	452.902	441.344	472.602	428.413	441.516	320.234	139.572	429.764	519.707	465.394	453.863	467.751	419.04	1.31087	1.30129	251.297	262.67	432.608	433.989	408.683	293.201	363.434	453.259	446.139	450.588	448.911	431.741	438.46	445.641	443.4	446.94
610 0.00 4		99823.9	433.57	417.124	10748.2	424.621	398.938	236.718	468.122	82844.5	459.199	446.13	453.33	450.606	399.632	446.121	434.8	411.684	469.145	440.057	460.138	429.92	443.767	327.991	139.221	428.621	517.481	458.266	448	464.678	423.103	1.29648	1.12754	250.485	273.801	432.983	427.963	391.464	302.903	369.57	443.321	442.645	456.662	448.354	429.415	426.631	449.103	445.661	447.475
610 0.00 5		97822.3	428.67	428.334	10601.3	408.952	647.91	255.135	462.926	81407.8	450.79	452.881	447.092	443.111	386.22	441.281	446.945	402.964	446.344	433.39	464.927	429.981	445.074	316.492	138.752	419.699	506.48	459.009	442.404	462.448	417.029	1.34354	1.05524	246.812	272.734	443.479	425.241	399.059	307.474	369.18	440.182	436.191	445.327	443.986	421.81	428.578	454.428	440.546	452.592
610 0.00 6		100965	439.443	437.062	10983.4	433.805	522.984	278.087	475.64	83827.8	453.547	446.731	449.477	454.31	418.476	444.326	439.724	411.212	457.668	434.262	459.494	434.338	452.172	328.624	137.466	427.096	514.33	458.176	448.803	472.261	418.226	1.57021	1.43405	248.763	257.843	438.991	427.197	388.314	295.989	371.215	446.686	442.368	457.063	454.148	440.3	434.44	455.894	453.653	450.368
610 0.00 7		99825	436.918	435.757	10858.3	403.942	592.459	269.53	453.762	82338	462.959	455.657	455.192	445.301	415.614	442.149	442.062	407.773	463.798	445.004	452.633	436.721	438.765	320.133	139.443	420.66	514.48	460.748	437.107	456.905	406.466	1.16056	1.43657	252.595	270.619	434.206	428.57	394.928	289.698	366.215	457.947	440.002	448.542	445.981	424.547	422.53	462.246	442.868	442.514
610 0.00 8		99982.8	434.126	436.951	10819.7	412.607	580.283	305.422	470.851	82019.8	456.078	459.737	455.102	457.37	407.412	444.043	501.321	412.139	461.794	446.087	456.383	436.283	456.666	330.653	139.101	436.359	522.36	472.703	456.178	481.602	425.065	1.28313	1.42829	260.86	290.318	437.911	438.375	408.714	299.662	374.485	459.527	445.55	460.847	452.417	436.708	440.724	464.184	454.677	456.595
610 0.00 9		99230.4	431.765	421.938	10696.4	414.995	531.143	246.063	459.474	81982.8	452.271	457.005	446.528	450.851	403.557	443.244	473.456	408.064	462.002	432.287	461.324	420.315	446.594	322.315	134.123	423.009	511.462	459.219	447.542	463.945	418.143	1.15005	0.900631	249.832	268.964	425.414	427.473	395.563	309.287	361.386	462.445	435.028	451.683	445.397	429.089	432.435	448.239	443.207	436.343
610 0.00 10		99209.2	431.035	434.782	10862.4	413.428	615.053	281.401	466.247	82222.4	455.266	442.163	456.524	448.372	407.312	449.351	447.6	412.372	458.496	449.753	459.881	440.976	448.906	330.047	137.834	428.576	521.326	462.259	452.43	465.617	418.754	1.47743	1.25118	247.971	268.529	436.892	429.903	390.086	302.514	365.647	446.539	440.024	454.326	449.311	437.779	426.202	451.714	450.658	458.874
External G_NIST612
612 0.00 1		96622.8	73.7073	49.9055	11385.9	42.7446	328.018	346.633	57.1809	80489.3	37.8964	39.2841	39.339	39.6984	44.3285	38.6829	38.6079	36.1712	43.6205	40.0558	38.0772	37.2571	40.3046	34.7984	11.7324	31.9506	77.1383	38.7223	38.9738	38.7832	37.2883	0.895741	1.10457	22.0987	28.1489	36.41	37.5049	34.9874	32.8868	41.8873	44.4333	36.6256	38.1685	37.5873	37.4533	34.1674	42.5324	34.0655	36.798
612 0.00 2		95272.2	72.3956	53.0813	11273.7	50.0998	390.262	304.485	72.6149	78011.6	37.8539	34.1793	40.411	38.3587	46.6974	37.2557	0	33.9425	37.0057	35.9942	39.7762	32.9406	40.3751	32.8992	13.0221	30.5883	77.9288	37.3124	37.4042	38.2762	35.9154	0.932776	0	21.1408	25.0059	35.2018	38.8187	35.0343	35.8759	40.9978	37.1226	37.0541	38.9745	38.1963	33.2183	40.0812	38.9593	35.3746	34.9733
612 0.00 3		94514.7	72.8842	57.2253	11122.1	41.5484	0	246.139	63.8297	80004.5	38.3997	33.2484	36.9836	39.2149	37.6281	37.4465	0	34.5485	37.9387	33.2689	42.341	38.3665	44.6598	33.2697	11.2592	30.6088	76.6501	37.3797	37.1805	38.3213	38.0798	0.88887	0	21.0846	28.1065	34.8325	37.7439	32.9766	34.8502	39.6006	39.6282	35.637	38.2998	38.3416	33.7877	33.7489	37.2022	34.2625	38.3506
612 0.00 4		93006.1	70.227	59.5054	11162.5	42.0883	431.026	360.745	77.6965	76837.4	38.9184	35.5824	44.1684	38.0384	45.6566	37.0841	0	35.381	37.4883	36.9856	38.587	37.2247	36.6653	32.2701	13.071	29.9604	76.8469	38.0648	39.5617	36.8642	35.7448	0.783082	0.905522	23.0425	26.8221	36.2478	38.9125	32.04	30.3374	41.9067	35.5526	35.7336	37.7169	36.7947	36.8393	35.2972	37.1683	34.2398	34.017
612 0.00 5		97259.7	74.2605	60.0498	11192.2	43.2073	0	518.841	66.8038	77056.9	37.0212	41.1619	43.4274	38.5625	33.6045	37.1061	66.8346	36.5368	40.0519	32.578	39.5563	36.499	39.3583	31.9983	12.2216	31.963	77.3025	38.1888	39.2153	37.1514	36.0068	0.822252	0	21.3203	27.1564	36.572	36.0649	32.4945	33.6965	42.0191	39.4917	35.1541	37.7999	37.5748	36.6684	35.1976	37.2571	35.9322	36.3799
Note：Average Si content of 24.23 wt% based on EMPA data is used as internal standard
[truncated: 19 more columns]

## Sheet: Table 6 Sulfide trace elements
Supplementary Table 7 LA-ICP-MS trace elements concentration (ppm) of sulfide inclusions in mafic enclaves
Sample	KLS16-1-1-1	KLS16-1-1-2	KLS16-1-2	KLS16-1-3	KLS16-3-1	KLS16-3-2	KLS16-1-4	KLS16-2-1	KLS16-2-8	KLS16-2-9	KLS16-2-10	KLS16-2-11	KLS16-3-3	KLS16-4-1	KLS16-4-2	KLS16-4-3	KLS16-5-1	KLS16-5-2	KLS16-6-1	KLS16-6-2	KLS16-6-3
Mineral	ccp	Arseno-ccp	ccp	ccp	ccp	ccp	po	po	po	po	po	po	po	po	po	po	po	po	po	po	po
Na2O	44.7	92.13	512.68	70.41	974.6	135.37	2990.46	642.12	2389.02	1136.88	1573.41	1678.01	1062.79	892.84	1992.36	799.19	3220.19	1566.8	1678.15	3328.21	217.63
MgO	1535.58	13117.6	7770.56	2431.37	51970.2	24243.8	136528	33478.2	112006	54496.8	64884.9	85302.9	52516.4	52581.8	58389.9	63194.1	61765.9	68267.5	85820.8	54619.2	4617.6
Al2O3	1826.84	32525.9	15259.9	2170.97	24225.9	32503	9080.82	1790.85	5778.54	3618.27	22089.6	6766.48	4832.65	3536.97	4021.79	3060.03	11662.5	6133.89	5415.45	17568.1	2161.6
SiO2	7683.14	349842	117270	16409.7	363099	396243	514045	125436	398604	211071	244892	339483	226808	214097	246179	324360	318863	279050	339201	189351	47443.9
S	347975	44641.9	194250	354511	80689.7	80571.8	982.59	318594	84558.3	217662	208040	128613	218453	211420	202034	157878	168763	178577	128390	240764	449796
K2O	0	0	755.27	0	98.88	6.45	0	0	110.29	0	11230.8	128.49	134.52	19.46	18.11	0	3701.05	484.5	0	1339.67	93.56
CaO	366.95	107860	26578.6	2629.66	154140	173457	223490	50044.2	177827	89715.1	77960.9	143369	96542.8	84457	106525	120314	101880	113681	144506	70097.1	13379
Sc	0.31	27.86	6.12	1.21	51.87	4.36	129.98	26.08	137.94	52.73	33.08	91.71	37.94	47.12	79.43	61.7	58.31	61.79	125.22	35.21	3.08
TiO2	59.87	114432	27719	63.12	71951.8	119.87	2005.3	489.46	1700.2	811.09	8290.46	1693.71	1085.58	882.5	1196.69	1287.97	1341.27	1123.32	1390.97	4958.42	363.17
V	5.51	612.54	327	11.15	687.97	83.7	242.37	55.82	193.29	96.12	153.17	168.1	88.24	84.61	139.77	293.77	131.05	113.74	159.94	148.49	14.8
Cr	31.73	82.91	647.69	54.39	33.04	19.96	242.99	1458.74	268.14	484.08	69.1	172.09	563.32	333.49	288.84	62.04	577.96	197.71	453.2	1076.14	248.8
Fe	249923	250433	413027	259923	166273	217507	109938	465689	215951	419326	359747	291417	392795	428947	376137	325853	324056	348381	292060	413438	470029
Co	53.47	11456.2	4324.94	83.06	4287.55	2434.85	70.73	704.83	73.82	329.25	558.95	319.14	462.06	893.63	202.47	545.17	295.52	407.92	295.13	682.45	4512.11
Ni	28.67	6147.12	269.71	28.97	636.26	267.28	3	284.63	72.63	146.89	196.16	148.31	70.72	361.01	179.32	252.54	179.47	189.22	65.34	239.82	3517.61
Cu	284985	19517.7	184196	324412	64200.2	68842.1	16.7	1150.05	56.25	704.48	0	416.06	2215.9	1302.27	1746.99	1703.1	3173.67	1584.38	237.46	2155.76	2534.07
Zn	47123.3	14250.4	230.88	35815.2	6852.13	434.86	179.2	105.05	155.72	187.61	143.3	168.22	253.72	103.03	170.35	233.11	148.56	152.78	176.03	165.34	35.54
Ga	1.61	4.08	22.12	0.66	8.44	13.63	6.22	1.64	7.84	2	7.26	2.22	5	2.2	4.97	3.76	3.89	3.27	3.61	5.42	0.11
Ge	2.16	14.02	4.18	0	8.13	3.25	3.36	3.6	0	0.04	0.79	0.97	2.82	0.82	4.82	1.86	1.05	1.2	3.81	2.53	0.9
As	84.19	33868.8	6049.72	469.83	9390.74	2369.52	0.35	0	10.24	142.82	5.84	10.68	3.07	0	618.14	58.73	141.7	2.7	0.02	1.96	882.81
Se	508.61	0	68	37.1	32.29	19.32	28.78	24	78.42	5.72	40.34	30.52	0	20.2	29.76	10.69	5.34	0.56	0	0	14.23
Nb	0.04	58.21	35.94	0.05	38.36	0.16	0.09	0.12	0.12	0.04	2.41	0.06	0	0	20.87	0.01	0.53	0.03	0.03	1.84	0.05
Ag	244.06	94.36	540.71	390.58	100.28	421.09	0.08	3.92	0	3.12	1.24	2.84	2.34	4.21	3.64	1.24	3.53	6.33	0.92	3.44	11.99
Cd	152.2	41.51	0	147.64	26.76	1.11	0.11	1.7	5.11	0.09	0.29	0	3.39	0.99	0	0.96	2.04	0	0.26	5.89	0.25
In	2.78	3.61	0.42	2.36	1.51	0.2	0.26	0.21	0.24	0.25	0.19	0.21	0.35	0.22	0.21	0.33	0.51	0.2	0.31	0.21	0.08
Sn	1.12	26.44	17.8	2.57	19.62	2.46	0	0.24	0	0.75	3.3	0.2	1.24	0.35	0.88	1.28	1.8	0.59	0.85	1.19	0.78
Sb	2.93	31.65	15.79	7.36	14.74	11.99	0.04	0	0	0.04	0.78	0	0.06	0	0.07	0.14	0.24	0	0.11	0	7
Te	39.36	22.15	8.96	0.72	0	6.8	0	10.4	0	0	1.82	1.57	2.96	2.02	3.27	3.44	0	0	0	0	2.74
La	0.06	17.89	4.53	0.18	75.4	173.75	12.31	2.91	11.8	5.43	4.1	12.25	12.55	5.7	10.37	16.51	14.43	9.22	11.07	8.2	24.38
Hf	0	3.9	5.84	0.26	8.58	3.02	1.97	0.16	1.64	0.63	0.83	2.43	1.24	0.99	1.63	1.9	1.16	1.33	2.35	1.22	0.03
Ta	0.01	3.28	3.77	0	3.61	0	0	0	0	0	0.05	0	0.07	0	0.01	0	0.13	0	0.01	0.08	0.01
W	0.06	36.25	9.47	0.15	37.59	0.31	0.06	0.2	0	0.08	0.08	0.42	0	0	0.25	0.09	0.2	0	0.09	0.25	0.3
Hg	3.73	1.4	0.92	5.55	1.48	1.28	0.56	0.66	0.43	0.04	0.81	0	11.57	0.57	0.12	0.3	0.14	0.73	1.27	0	0.42
Pb	57248	728.27	65.05	319.39	59.24	94.57	0.75	1.18	1.54	0.47	66.14	0.25	2030.32	0.68	0.51	0.71	4.61	1.24	0.8	0.81	80.48
Bi	66.31	3.78	0.96	0.59	0.75	2.61	0	0.26	0.26	0.35	0.28	0.02	0.26	0.25	0.05	0.21	0.97	0.35	0.12	0.08	6.01
Average EMPA data of host CPX
SiO2							517600	517600	517600	517600	517600	517600	517600	517600	517600	517600	517600	517600	517600	517600	517600
Average La-ICP-MS concentration of the host CPX
Co							39.1	39.1	39.1	39.1	39.1	39.1	39.1	39.1	39.1	39.1	39.1	39.1	39.1	39.1	39.1
Ni							17.6	17.6	17.6	17.6	17.6	17.6	17.6	17.6	17.6	17.6	17.6	17.6	17.6	17.6	17.6
Cu							0.48	0.48	0.48	0.48	0.48	0.48	0.48	0.48	0.48	0.48	0.48	0.48	0.48	0.48	0.48
Zn							104.81	104.81	104.81	104.81	104.81	104.81	104.81	104.81	104.81	104.81	104.81	104.81	104.81	104.81	104.81
As							2.06	2.06	2.06	2.06	2.06	2.06	2.06	2.06	2.06	2.06	2.06	2.06	2.06	2.06	2.06
Se							1.39	1.39	1.39	1.39	1.39	1.39	1.39	1.39	1.39	1.39	1.39	1.39	1.39	1.39	1.39
Ag							0	0	0	0	0	0	0	0	0	0	0	0	0	0	0
In							0.09	0.09	0.09	0.09	0.09	0.09	0.09	0.09	0.09	0.09	0.09	0.09	0.09	0.09	0.09
Sn							0	0	0	0	0	0	0	0	0	0	0	0	0	0	0
Sb							0.08	0.08	0.08	0.08	0.08	0.08	0.08	0.08	0.08	0.08	0.08	0.08	0.08	0.08	0.08
Te							0	0	0	0	0	0	0	0	0	0	0	0	0	0	0
W							0	0	0	0	0	0	0	0	0	0	0	0	0	0	0
Pb							0.32	0.32	0.32	0.32	0.32	0.32	0.32	0.32	0.32	0.32	0.32	0.32	0.32	0.32	0.32
Bi							0.01	0.01	0.01	0.01	0.01	0.01	0.01	0.01	0.01	0.01	0.01	0.01	0.01	0.01	0.01
Average EMPA data of iss
Cu	335120		335122	335123	335124	335125
Measured SiO2/CPX SiO2							0.993131	0.242342	0.770101	0.407788	0.473131	0.655879	0.438192	0.413635	0.475616	0.626661	0.616042	0.539122	0.655333	0.365825	0.0916614
Measured Cu/iss Cu	0.850396		0.549637	0.968038	0.191572	0.205422
Recaculated trace elements of sulfides
Co	62.8787		7868.72	85.8011	22381	11852.9		917.764	190.139	529.044	1025.78	852.888	791.953	1496.44	350.649	1394.63	706.929	839.36	781.922	1053.56	4963.48
Ni	33.7119		490.71	29.9265	3321.27	1301.13		370.036	256.959	235.918	356.511	397.44	112.144	603.258	326.009	646.885	439.171	389.967	156.11	368.005	3870.8
Cu	335120		335122	335123	335124	335125		1517.75	243.047	1189.24	0	1208.15	3943.86	2220.58	3331.08	4561.01	8264.89	3437.18	688.047	3399.04	2789.73
Zn	47122.5		230.326	35814.2	6851.94	434.659		105.131	326.271	244.623	177.856	289.086	369.856	101.773	229.801	448.468	218.748	208.887	311.451	200.262	28.5531
As	98.9985		11006.8	485.338	49019.5	11534.9		0	37.6359	239.749	9.23036	27.0961	0	0	1	153.865	365.751	3.44445	0	1.90563	971.685
Pb	67319.2		118.351	329.937	309.241	460.392		1.45099	5.63009	0.565303	125.243	0.109712	3613.65	0.931101	0.68351	1.3701	11.5025	2.31185	1.71939	1.08886	88.5683
Ag	286.998		983.756	403.472	523.482	2049.87		5.16954	0	5.26769	2.34434	8.25413	4.16077	7.17895	6.95007	3.33237	9.19247	13.7288	2.67477	0	13.2004
Se	598.091		123.715	38.3277	168.543	94.0663		0	336.449	8.7076	75.3145	86.0409	0	0	1	26.29	0	0	0	0	0
Sn	1.31196		32.391	2.65899	102.43	11.9982		0.318878	0	1.26186	6.26907	0.58036	2.19831	0.601508	1.67182	3.41849	4.6996	1.27895	2.47821	1.87007	0.856693
Sb	3.444		28.7208	7.6063	76.9443	58.3452		0	0	0.00723535	1.40042	0	0	0	1	0.24615	0.498804	0	0.161743	0	7.69656
Te	46.2896		16.3064	0.73931	0	33.0987		13.7241	0	0	3.44886	4.57551	5.27191	3.44233	6.23694	9.21906	0	0	0	0	3.01513
W	0.065531		17.2267	0.15956	196.215	1.5041		0.258169	0	0.133791	0.143425	1.22513	0	0	0.476493	0.232259	0.509198	0	0.255728	0.399062	0.331012
Bi	77.9703		1.73848	0.613546	3.91065	12.7259		0.336066	1.08946	0.576433	0.525268	0	0.45041	0.427359	0.0872997	0.54544	2.50966	0.754411	0.329175	0.119718	6.61456
In	3.26484		0.758636	2.43887	7.86412	0.994968		0.254712	0.728005	0.366788	0.272642	0.434729	0.559905	0.303556	0.309898	0.733556	1.17922	0.332809	0.730722	0.278169	0.074648

## Sheet: PlotDat3
Source sheet	Table 8 Seperates Pb isotope	18.28	15.515
Plot name	Isochron3	18.267	15.512
Plot Type	14	18.36	15.569
1st free col	5	18.271	15.522
Sigma Level	2	IsoLine	IsoLine
Absolute Errs	TRUE
Symbol Type	9
Inverse Plot	FALSE
Color Plot	TRUE
3D plot	FALSE
Linear	FALSE
Data Range	J4:M7
Filled Symbols	FALSE
ConcAge	FALSE
ConcSwap	FALSE
1st Symbol-row	1

## Sheet: Table 7 Standards, errors   
Supplementary Table 10 LA-ICP-MS trace elements concentration (ppm) of standards, and errors and detection limit of sulfide inclusions in mafic enclaves
	Na23_ppm_mean	Na23_ppm_2SE(int)	Na23_ppm_LOD_Pettke	Mg25_ppm_mean	Mg25_ppm_2SE(int)	Mg25_ppm_LOD_Pettke	Al27_ppm_mean	Al27_ppm_2SE(int)	Al27_ppm_LOD_Pettke	Si29_ppm_mean	Si29_ppm_2SE(int)	Si29_ppm_LOD_Pettke	S34_ppm_mean	S34_ppm_2SE(int)	S34_ppm_LOD_Pettke	K39_ppm_mean	K39_ppm_2SE(int)	K39_ppm_LOD_Pettke	Ca44_ppm_mean	Ca44_ppm_2SE(int)	Ca44_ppm_LOD_Pettke	Sc45_ppm_mean	Sc45_ppm_2SE(int)	Sc45_ppm_LOD_Pettke	Ti49_ppm_mean	Ti49_ppm_2SE(int)	Ti49_ppm_LOD_Pettke	V51_ppm_mean	V51_ppm_2SE(int)	V51_ppm_LOD_Pettke	Cr52_ppm_mean	Cr52_ppm_2SE(int)	Cr52_ppm_LOD_Pettke	Co59_ppm_mean	Co59_ppm_2SE(int)	Co59_ppm_LOD_Pettke	Ni60_ppm_mean	Ni60_ppm_2SE(int)	Ni60_ppm_LOD_Pettke	Cu65_ppm_mean	Cu65_ppm_2SE(int)	Cu65_ppm_LOD_Pettke	Zn66_ppm_mean	Zn66_ppm_2SE(int)	Zn66_ppm_LOD_Pettke	Ga71_ppm_mean	Ga71_ppm_2SE(int)	Ga71_ppm_LOD_Pettke	Ge74_ppm_mean
G_BCR2G
BCR_1.FIN2	20251	782.95	64.6918	16355.3	517.339	51.834	67315.8	2109.84	26.7397	241671	8920.92	1806.49	367.93	1260.87	2950.75	13726.4	445.805	52.747	44600.2	1335.65	425.333	29.7932	1.59262	1.22642	11163.3	189.51	8.61373	360.486	7.91155	0.641857	13.4065	2.80749	5.84204	32.7433	1.4527	0.740727	16.283	5.60615	17.656	17.6041	6.12688	14.5093	142.542	11.8236	12.2884	19.8733	2.09959	1.20516	2.25619
BCR_2.FIN2	21605.5	398.707	83.4617	17302.4	411.125	69.7932	68652.2	1219.8	33.993	240528	3090.37	2044.74	1803.22	856.726	3111.3	14829.5	272.126	62.6793	45117.2	912.37	546.664	31.6167	1.38173	1.6262	11864.9	226.062	11.2495	387.107	6.46329	0.927374	15.1978	2.68901	6.49736	36.3595	1.39382	0.968789	13.676	9.40227	24.72	12.2243	4.19448	17.9038	154.464	13.0733	13.8582	21.0077	1.55206	1.49651	2.04442
BCR_3.FIN2	22413.5	845.712	103.799	18065.9	630.658	86.1715	69893.4	2500.32	40.26	238821	6520.92	2150.37	2678.23	958.84	3180.38	16818.3	509.636	80.023	46918	1205.22	679.424	30.9899	1.6687	1.85034	12244.7	307.774	13.1068	398.299	10.117	1.18929	14.5862	2.45335	7.24299	35.3545	1.7265	1.1286	12.7465	7.95326	30.2351	15.004	6.85051	22.3625	166.811	14.8761	20.1931	21.0679	1.6224	1.78644	1.7161
Reference Values	23962	0		21467	0		70913	0		254270	0					14900	150		50429	0		33	2		14100	1000		425	18		17	2		38	2		13	2		21	5		125	5		23	1		1.5
G_NIST610
nist610_1.FIN2	94783	28017.3	52.4531	421.64	123.039	40.3405	10443.1	3020.85	21.5266	327839	94410.2	1489.06	2475.55	1740.79	2372.59	413.833	109.182	43.2064	79691.9	22843.1	336.327	435.598	126.638	1.03559	433.415	115.782	6.3255	436.357	123.56	0.527613	400.428	118.052	4.87062	392.7	117.987	0.628165	439.358	129.573	14.6226	428.458	134.014	11.2042	470.541	158.802	8.88886	430.99	136.064	1.01303	445.946
nist610_2.FIN2	100793	22897.1	50.0329	432.103	103.849	40.5829	10851.6	2500.58	20.495	319757	72066.1	1201.1	356.995	1314.71	1848.11	505.084	109.151	37.8776	82202.2	18193.8	318.828	460.637	98.4604	0.98449	463	102.934	6.52024	453.377	104.488	0.569491	405.213	91.5332	3.88743	414.759	90.0315	0.556935	464.841	103.241	15.0127	442.8	96.3091	11.1164	454.888	101.142	9.41582	429.145	90.2457	0.87654	444.975
nist610_3.FIN2	109623	35790.7	60.0266	468.493	170.406	48.5635	11696.1	3890.55	23.2119	349794	112935	1290.16	968.84	982.683	1864.79	545.702	175.586	47.3752	90150.1	30881.2	387.136	496.129	165.66	1.09284	481.399	156.757	8.54336	490.056	180.292	0.72554	442.693	155.912	4.08713	447.154	155.694	0.709573	485.837	143.238	17.6216	461.619	146.092	13.3182	460	89.8139	12.7427	448.926	138.587	1.3061	455.452
nist610_4.FIN2	96837.2	25849.3	87.7446	425.864	109.513	72.8632	10599.1	2804.36	32.805	324132	88517.3	1812.92	1017.42	1638.84	2605.44	436.322	170.777	110.891	80647.1	21225.4	570.811	445.229	115.948	1.45333	443.775	107.487	9.87283	442.186	118.7	0.945767	402.641	104.357	5.35423	401.52	107.619	1.02675	449.411	120.969	27.2172	435.037	120.478	18.9439	461.387	125.88	19.8607	429.763	118.089	1.44338	445.241
Reference Values	99415	0		432	29		10797	0		327180	0		575	32		464	21		82144	0		455	10		452	10		450	9		408	10		410	10		458.7	4		441	15		460	18		433	13		447
S_MASS-1
MASS1_1.FIN2	28769.8	1439.64	19.6245	24.9452	5.79851	16.4407	14.0592	3.57281	8.11765	316.068	166.609	555.399	267988	11512.2	903.707	44.494	6.22824	16.3658	53.848	41.0455	129.589	-0.109402	0.146669	0.378607	14.8024	1.94743	2.73355	50.4478	1.51907	0.215356	53.4209	1.52799	1.75806	53.9575	2.37003	0.253188	76.3468	4.62041	5.6235	112734	8199.22	4.60108	209646	9234.65	3.5762	50.6414	1.49705	0.416208	58.0793
MASS1_2.FIN2	32500.9	2247.3	30.7831	35.3883	8.76563	21.9425	14.5927	4.4915	10.758	879.247	195.983	613.769	274816	15679.5	958.398	41.3668	7.31064	21.228	107.215	73.6077	191.439	-0.0271701	0.197638	0.538021	19.3217	3.21182	4.03282	54.037	1.12782	0.321753	56.7271	1.52584	2.15875	57.5477	2.92839	0.324436	86.6291	5.75948	7.87062	125176	8529.76	6.2633	224282	12353.3	5.61884	52.3434	2.00859	0.513649	63.0878
MASS1_3.FIN2	38554.2	1816.14	44.5597	38.9179	12.5774	36.2139	18.0246	5.97605	16.302	548.456	329.271	855.101	332241	19985.7	1285.16	21.2582	11.7019	38.4782	116.254	85.6809	279.078	0.193731	0.241938	0.745729	23.962	3.46932	6.66599	57.1994	1.50783	0.472304	62.1366	2.35339	2.86453	66.204	4.15648	0.516404	96.9996	6.82442	12.546	140832	7340.39	9.55749	265605	15130.9	9.06993	57.5052	2.63744	0.674053	63.3829
MASS1_4.FIN2	35585.4	2667.14	42.4004	24.7531	13.9265	35.1721	55.6604	29.2587	15.8709	1179.03	362.072	881.605	268425	11224.4	1268.33	-1.25389	42.3861	55.5116	17.642	112.358	276.437	0.353114	0.312883	0.701894	27.7673	4.25852	4.77133	68.0981	1.64024	0.457172	76.3903	1.86928	2.59044	69.6662	4.31556	0.496823	100.953	10.2114	13.1795	151334	10459	9.17529	286400	14619.4	9.64125	69.4996	2.62808	0.698337	75.2206
Reference Values													276000	0														63	0		37	0		67	0		91	0		134000	0		210000	0		65	0		50
Sample
KLS16-1-1-1	-	72.96	75.0147	-	606.96	60.7443	-	923.345	27.0602	-	3848.3	1500.51	-	19964.2	2164.93	-	66.1945	67.5881	-	227.431	475.652	-	0.769497	1.23657	-	13.673	10.6469	-	3.7958	0.797877	-	5.28269	4.75788	-	49.8202	0.771317	-	21.0036	21.5331	-	11042.5	16.6233	-	10285.4	16.6856	-	1.78948	1.53993	-
KLS16-1-1-2	-	38.0069	85.3626	-	18.0846	75.7025	-	54.5179	31.5003	-	8131.72	1741.89	-	7708.47	2455.58	-	33.1454	76.3202	-	752.186	551.336	-	0.23649	1.49884	-	476.867	13.1119	-	45.1798	1.14771	-	1111.1	5.61685	-	2407.58	1.12268	-	2447.4	24.8277	-	6465.05	19.2887	-	1219.74	20.502	-	1.09773	1.59867	-
KLS16-1-2	-	55.4119	65.5228	-	718.985	52.356	-	1465.69	24.3283	-	809.91	1297.65	-	15937.2	1849.35	-	106.682	58.2441	-	5038.15	421.471	-	1.79979	1.14728	-	3998.79	9.78673	-	44.253	0.73752	-	747.267	4.33532	-	2321.54	0.794388	-	95.0822	19.1973	-	6665.63	14.5688	-	39.5177	14.9281	-	0.638473	1.39193	-
KLS16-1-3	-	49.253	65.9078	-	1081.28	56.4945	-	1184.2	24.362	-	6113.7	1336.33	-	9900.63	1917.99	-	14.9184	59.0191	-	1214.12	425.348	-	0.622914	1.16096	-	4.13986	8.99479	-	5.60285	0.781955	-	33.029	4.27219	-	98.0681	0.808913	-	37.4711	19.8567	-	7577.71	14.62	-	25962	15.2758	-	0.9882	1.31279	-
KLS16-3-1	-	225.522	98.2076	-	6353.02	84.6132	-	1730.9	40.6025	-	29607.5	2546.17	-	20674.4	4123.4	-	44.2884	75.8182	-	15959.6	635.921	-	10.0423	1.91207	-	5793.31	14.1541	-	91.6938	1.01165	-	6.09457	8.20221	-	2292.59	1.12149	-	363.644	28.7843	-	18777.2	22.8937	-	2221.98	18.1951	-	1.79862	2.00632	-
KLS16-3-2	-	62.4825	77.7685	-	744.522	61.7046	-	1396.44	32.3072	-	24453.2	1966.67	-	29248	3204.65	-	64.2137	58.7244	-	1312.56	504.913	-	0.388787	1.51748	-	19.4384	11.5664	-	6.33344	0.949444	-	50.786	6.30056	-	91.3872	1.07562	-	11.2638	22.8702	-	23637.1	17.5786	-	500.046	17.3058	-	1.73674	1.40809	-
KLS16-1-4	-	4571.21	384.08	-	139137	339.663	-	8147.5	144.397	-	521424	8018.27	-	63550.7	11104.5	-	626.726	348.219	-	265546	2580.13	-	255.635	7.40752	-	1318.43	73.3838	-	352.917	5.15335	-	6583.8	25.7099	-	2554.84	5.38932	-	731.743	114.922	-	1593.05	89.6964	-	112.545	101.025	-	4.26643	8.49783	-
KLS16-2-1	-	141.105	115.881	-	2530.5	99.7464	-	57.6058	43.2946	-	8003.12	2417.07	-	20592	3393.4	-	26.345	106.1	-	8891.74	757.636	-	6.18923	2.18181	-	78.0544	21.4392	-	8.93709	1.4683	-	1987.37	7.69507	-	696.321	1.48825	-	52.6435	34.721	-	1071.43	26.157	-	163.831	29.2374	-	0.628951	2.50335	-
KLS16-2-8	-	8982.06	494.814	-	240461	452.775	-	20219.8	187.6	-	781142	10237.7	-	144038	14536	-	625.991	455.848	-	615268	3306.55	-	531.643	9.27104	-	3202.61	86.2869	-	805.107	6.74593	-	391.894	33.1442	-	7.74329	6.4531	-	121.78	150.617	-	98.4725	111.898	-	385.524	115.335	-	31.0738	11.4962	-
KLS16-2-9	-	93.5025	114.816	-	3527.51	98.764	-	243.649	42.6404	-	12928.8	2448.71	-	20324	3375.07	-	110.73	107.175	-	5057.91	749.546	-	6.6804	2.05862	-	73.1422	17.3722	-	12.4658	1.34341	-	532.433	7.89243	-	74.7337	1.3628	-	28.8988	35.2221	-	858.204	25.6611	-	54.2261	28.4113	-	1.70197	2.48472	-
KLS16-2-10	-	314.879	109.892	-	7369.21	87.3325	-	2610.69	40.5359	-	26039.5	2330.37	-	14860.8	3160.7	-	2904.17	103.158	-	11207.3	725.997	-	7.42914	1.93135	-	1151.69	16.5116	-	31.8525	1.27377	-	44.9989	6.93138	-	61.5352	1.18224	-	28.2255	32.9516	-	12.2487	24.524	-	43.5303	25.5867	-	2.64924	2.0542	-
KLS16-2-11	-	9.89552	247.863	-	20935.1	213.438	-	829.655	92.6675	-	52353.2	5271.87	-	4837.78	7041.07	-	399.638	256.383	-	30255.2	1609.7	-	8.47875	4.12576	-	68.7089	38.3024	-	6.95858	2.87402	-	208.332	15.9737	-	92.8453	3.40011	-	60.0305	77.8616	-	105.845	53.9844	-	70.8561	60.6501	-	3.35488	5.59548	-
KLS16-3-3	-	4524.76	201.543	-	158732	177.439	-	12749.1	84.5813	-	529719	4871.64	-	103088	7814.26	-	40.8102	147.676	-	360686	1270.53	-	274.646	3.96335	-	3121.21	30.6981	-	590.491	2.52995	-	113.837	15.5959	-	208.518	2.59703	-	25.2783	60.4109	-	153.914	46.4165	-	282.133	41.3908	-	14.7388	4.31887	-
KLS16-4-1	-	168.997	84.3433	-	4992.22	70.2595	-	390.823	34.0966	-	18700.7	2026.88	-	21864	3276.15	-	22.1038	62.3898	-	9377.61	548.692	-	6.55359	1.62303	-	120.897	11.9262	-	15.9922	0.948897	-	107.758	6.63392	-	1178.91	1.00106	-	364.669	24.8465	-	750.136	18.4261	-	36.9682	15.5186	-	0.668138	1.75513	-
KLS16-4-2	-	423.304	142.481	-	5219.61	125.688	-	371.66	58.4862	-	27403.9	3610.04	-	62542.2	5517.52	-	15.472	107.254	-	5706.07	926.656	-	6.05832	2.94681	-	119.96	25.7	-	13.6983	1.96659	-	453.505	11.5855	-	44.1316	2.07192	-	15.3298	41.9148	-	3156.55	31.9032	-	1.73782	31.2796	-	3.94255	3.10869	-
KLS16-4-3	-	183.339	141.401	-	10111.7	119.997	-	486.146	56.4186	-	32955.2	3528.63	-	19453.3	5306.42	-	33.0287	106.107	-	17529.6	922.855	-	13.0418	2.79571	-	186.669	23.3151	-	74.7357	1.83533	-	66.5645	11.1156	-	534.677	1.77413	-	24.6611	42.1059	-	3364.75	31.977	-	91.9425	29.3391	-	4.37003	2.87035	-
KLS16-5-1	-	328.106	203.386	-	11316.9	169.617	-	229.035	76.3101	-	32180	4407.66	-	38422.8	6616	-	294.638	150.215	-	1589.49	1323.96	-	1.33535	3.87626	-	194.28	33.873	-	3.87634	2.83571	-	2122.17	15.0823	-	76.9524	2.75054	-	45.7985	56.9191	-	1378.7	45.8817	-	122.21	48.1933	-	6.19486	4.09736	-
KLS16-5-2	-	50.1538	163.847	-	3914.06	140.863	-	192.734	61.3447	-	8824.76	3634.37	-	8304.82	5441.59	-	34.0056	123.022	-	9609.59	1070.46	-	3.69964	3.10831	-	54.1355	26.5506	-	15.8532	2.04737	-	199.827	12.3602	-	615.59	2.14855	-	195.292	46.9351	-	758.395	35.8131	-	64.9598	34.8098	-	3.80661	3.6164	-
KLS16-6-1	-	450.919	152.53	-	12842.2	119.969	-	1185.45	57.5375	-	31550.4	3341.75	-	27117.5	4833.12	-	48.7909	112.883	-	24160.6	982.999	-	11.3523	2.87183	-	188.716	24.7169	-	40.481	1.79659	-	803.149	10.9895	-	436.081	1.88993	-	39.336	43.0648	-	273.106	33.9671	-	65.6367	29.0117	-	3.25375	3.77065	-
KLS16-6-2	-	1073.67	123.355	-	2402.11	105.073	-	3558.39	46.1518	-	11467.7	2621.98	-	33779	3846.54	-	598.427	91.236	-	1840.58	792.481	-	6.9973	2.22228	-	1153.36	18.0331	-	30.0738	1.4095	-	923.31	8.7529	-	400.885	1.43257	-	53.15	35.3507	-	1935.43	26.4745	-	111.632	24.0959	-	2.79605	2.7613	-
KLS16-6-3	-	67.636	51.1775	-	521.056	44.5416	-	163.113	19.7918	-	4636.52	1106.48	-	59228.9	1570.64	-	59.1856	38.8004	-	1055.95	337.525	-	1.07827	0.93919	-	38.4621	9.06747	-	0.212843	0.649425	-	170.914	3.61473	-	2470.17	0.707062	-	1502.77	15.0291	-	2490.78	11.2456	-	6.48296	11.3593	-	0.624609	1.20136	-
[truncated: 47 more columns]
