# Supplementary material for: Felsic hydrothermal deposit formation by chalcophile metal concentration through mafic recharge and fluid-mediated sulfide dissolution
Source: Sci Adv. 2026 Jul 15;12(29):eaec4514. doi: 10.1126/sciadv.aec4514 (PMC13371927; doi:10.1126/sciadv.aec4514)
Supplement: Supplementary file 2 — Data S1 and S2 [file sciadv.aec4514_data_s1_and_s2.zip › aec4514_data_s2.xlsx]

## Sheet: Sheet1
Data S2. LA-ICP-MS trace elements detection limit of sulfide inclusions in mafic enclaves
	Na23_ppm_mean	Na23_ppm_2SE(int)	Na23_ppm_LOD_Pettke	Mg25_ppm_mean	Mg25_ppm_2SE(int)	Mg25_ppm_LOD_Pettke	Al27_ppm_mean	Al27_ppm_2SE(int)	Al27_ppm_LOD_Pettke	Si29_ppm_mean	Si29_ppm_2SE(int)	Si29_ppm_LOD_Pettke	S34_ppm_mean	S34_ppm_2SE(int)	S34_ppm_LOD_Pettke	K39_ppm_mean	K39_ppm_2SE(int)	K39_ppm_LOD_Pettke	Ca44_ppm_mean	Ca44_ppm_2SE(int)	Ca44_ppm_LOD_Pettke	Sc45_ppm_mean	Sc45_ppm_2SE(int)	Sc45_ppm_LOD_Pettke	Ti49_ppm_mean	Ti49_ppm_2SE(int)	Ti49_ppm_LOD_Pettke	V51_ppm_mean	V51_ppm_2SE(int)	V51_ppm_LOD_Pettke	Cr52_ppm_mean	Cr52_ppm_2SE(int)	Cr52_ppm_LOD_Pettke	Co59_ppm_mean	Co59_ppm_2SE(int)	Co59_ppm_LOD_Pettke	Ni60_ppm_mean	Ni60_ppm_2SE(int)	Ni60_ppm_LOD_Pettke	Cu65_ppm_mean	Cu65_ppm_2SE(int)	Cu65_ppm_LOD_Pettke	Zn66_ppm_mean	Zn66_ppm_2SE(int)	Zn66_ppm_LOD_Pettke	Ga71_ppm_mean	Ga71_ppm_2SE(int)	Ga71_ppm_LOD_Pettke	Ge74_ppm_mean
Sample
KLS16-1-1-1	-	72.96	75.0147	-	606.96	60.7443	-	923.345	27.0602	-	3848.3	1500.51	-	19964.2	2164.93	-	66.1945	67.5881	-	227.431	475.652	-	0.769497	1.23657	-	13.673	10.6469	-	3.7958	0.797877	-	5.28269	4.75788	-	49.8202	0.771317	-	21.0036	21.5331	-	11042.5	16.6233	-	10285.4	16.6856	-	1.78948	1.53993	-
KLS16-1-1-2	-	38.0069	85.3626	-	18.0846	75.7025	-	54.5179	31.5003	-	8131.72	1741.89	-	7708.47	2455.58	-	33.1454	76.3202	-	752.186	551.336	-	0.23649	1.49884	-	476.867	13.1119	-	45.1798	1.14771	-	1111.1	5.61685	-	2407.58	1.12268	-	2447.4	24.8277	-	6465.05	19.2887	-	1219.74	20.502	-	1.09773	1.59867	-
KLS16-1-2	-	55.4119	65.5228	-	718.985	52.356	-	1465.69	24.3283	-	809.91	1297.65	-	15937.2	1849.35	-	106.682	58.2441	-	5038.15	421.471	-	1.79979	1.14728	-	3998.79	9.78673	-	44.253	0.73752	-	747.267	4.33532	-	2321.54	0.794388	-	95.0822	19.1973	-	6665.63	14.5688	-	39.5177	14.9281	-	0.638473	1.39193	-
KLS16-1-3	-	49.253	65.9078	-	1081.28	56.4945	-	1184.2	24.362	-	6113.7	1336.33	-	9900.63	1917.99	-	14.9184	59.0191	-	1214.12	425.348	-	0.622914	1.16096	-	4.13986	8.99479	-	5.60285	0.781955	-	33.029	4.27219	-	98.0681	0.808913	-	37.4711	19.8567	-	7577.71	14.62	-	25962	15.2758	-	0.9882	1.31279	-
KLS16-3-1	-	225.522	98.2076	-	6353.02	84.6132	-	1730.9	40.6025	-	29607.5	2546.17	-	20674.4	4123.4	-	44.2884	75.8182	-	15959.6	635.921	-	10.0423	1.91207	-	5793.31	14.1541	-	91.6938	1.01165	-	6.09457	8.20221	-	2292.59	1.12149	-	363.644	28.7843	-	18777.2	22.8937	-	2221.98	18.1951	-	1.79862	2.00632	-
KLS16-3-2	-	62.4825	77.7685	-	744.522	61.7046	-	1396.44	32.3072	-	24453.2	1966.67	-	29248	3204.65	-	64.2137	58.7244	-	1312.56	504.913	-	0.388787	1.51748	-	19.4384	11.5664	-	6.33344	0.949444	-	50.786	6.30056	-	91.3872	1.07562	-	11.2638	22.8702	-	23637.1	17.5786	-	500.046	17.3058	-	1.73674	1.40809	-
KLS16-1-4	-	4571.21	384.08	-	139137	339.663	-	8147.5	144.397	-	521424	8018.27	-	63550.7	11104.5	-	626.726	348.219	-	265546	2580.13	-	255.635	7.40752	-	1318.43	73.3838	-	352.917	5.15335	-	6583.8	25.7099	-	2554.84	5.38932	-	731.743	114.922	-	1593.05	89.6964	-	112.545	101.025	-	4.26643	8.49783	-
KLS16-2-1	-	141.105	115.881	-	2530.5	99.7464	-	57.6058	43.2946	-	8003.12	2417.07	-	20592	3393.4	-	26.345	106.1	-	8891.74	757.636	-	6.18923	2.18181	-	78.0544	21.4392	-	8.93709	1.4683	-	1987.37	7.69507	-	696.321	1.48825	-	52.6435	34.721	-	1071.43	26.157	-	163.831	29.2374	-	0.628951	2.50335	-
KLS16-2-8	-	8982.06	494.814	-	240461	452.775	-	20219.8	187.6	-	781142	10237.7	-	144038	14536	-	625.991	455.848	-	615268	3306.55	-	531.643	9.27104	-	3202.61	86.2869	-	805.107	6.74593	-	391.894	33.1442	-	7.74329	6.4531	-	121.78	150.617	-	98.4725	111.898	-	385.524	115.335	-	31.0738	11.4962	-
KLS16-2-9	-	93.5025	114.816	-	3527.51	98.764	-	243.649	42.6404	-	12928.8	2448.71	-	20324	3375.07	-	110.73	107.175	-	5057.91	749.546	-	6.6804	2.05862	-	73.1422	17.3722	-	12.4658	1.34341	-	532.433	7.89243	-	74.7337	1.3628	-	28.8988	35.2221	-	858.204	25.6611	-	54.2261	28.4113	-	1.70197	2.48472	-
KLS16-2-10	-	314.879	109.892	-	7369.21	87.3325	-	2610.69	40.5359	-	26039.5	2330.37	-	14860.8	3160.7	-	2904.17	103.158	-	11207.3	725.997	-	7.42914	1.93135	-	1151.69	16.5116	-	31.8525	1.27377	-	44.9989	6.93138	-	61.5352	1.18224	-	28.2255	32.9516	-	12.2487	24.524	-	43.5303	25.5867	-	2.64924	2.0542	-
KLS16-2-11	-	9.89552	247.863	-	20935.1	213.438	-	829.655	92.6675	-	52353.2	5271.87	-	4837.78	7041.07	-	399.638	256.383	-	30255.2	1609.7	-	8.47875	4.12576	-	68.7089	38.3024	-	6.95858	2.87402	-	208.332	15.9737	-	92.8453	3.40011	-	60.0305	77.8616	-	105.845	53.9844	-	70.8561	60.6501	-	3.35488	5.59548	-
KLS16-3-3	-	4524.76	201.543	-	158732	177.439	-	12749.1	84.5813	-	529719	4871.64	-	103088	7814.26	-	40.8102	147.676	-	360686	1270.53	-	274.646	3.96335	-	3121.21	30.6981	-	590.491	2.52995	-	113.837	15.5959	-	208.518	2.59703	-	25.2783	60.4109	-	153.914	46.4165	-	282.133	41.3908	-	14.7388	4.31887	-
KLS16-4-1	-	168.997	84.3433	-	4992.22	70.2595	-	390.823	34.0966	-	18700.7	2026.88	-	21864	3276.15	-	22.1038	62.3898	-	9377.61	548.692	-	6.55359	1.62303	-	120.897	11.9262	-	15.9922	0.948897	-	107.758	6.63392	-	1178.91	1.00106	-	364.669	24.8465	-	750.136	18.4261	-	36.9682	15.5186	-	0.668138	1.75513	-
KLS16-4-2	-	423.304	142.481	-	5219.61	125.688	-	371.66	58.4862	-	27403.9	3610.04	-	62542.2	5517.52	-	15.472	107.254	-	5706.07	926.656	-	6.05832	2.94681	-	119.96	25.7	-	13.6983	1.96659	-	453.505	11.5855	-	44.1316	2.07192	-	15.3298	41.9148	-	3156.55	31.9032	-	1.73782	31.2796	-	3.94255	3.10869	-
KLS16-4-3	-	183.339	141.401	-	10111.7	119.997	-	486.146	56.4186	-	32955.2	3528.63	-	19453.3	5306.42	-	33.0287	106.107	-	17529.6	922.855	-	13.0418	2.79571	-	186.669	23.3151	-	74.7357	1.83533	-	66.5645	11.1156	-	534.677	1.77413	-	24.6611	42.1059	-	3364.75	31.977	-	91.9425	29.3391	-	4.37003	2.87035	-
KLS16-5-1	-	328.106	203.386	-	11316.9	169.617	-	229.035	76.3101	-	32180	4407.66	-	38422.8	6616	-	294.638	150.215	-	1589.49	1323.96	-	1.33535	3.87626	-	194.28	33.873	-	3.87634	2.83571	-	2122.17	15.0823	-	76.9524	2.75054	-	45.7985	56.9191	-	1378.7	45.8817	-	122.21	48.1933	-	6.19486	4.09736	-
KLS16-5-2	-	50.1538	163.847	-	3914.06	140.863	-	192.734	61.3447	-	8824.76	3634.37	-	8304.82	5441.59	-	34.0056	123.022	-	9609.59	1070.46	-	3.69964	3.10831	-	54.1355	26.5506	-	15.8532	2.04737	-	199.827	12.3602	-	615.59	2.14855	-	195.292	46.9351	-	758.395	35.8131	-	64.9598	34.8098	-	3.80661	3.6164	-
KLS16-6-1	-	450.919	152.53	-	12842.2	119.969	-	1185.45	57.5375	-	31550.4	3341.75	-	27117.5	4833.12	-	48.7909	112.883	-	24160.6	982.999	-	11.3523	2.87183	-	188.716	24.7169	-	40.481	1.79659	-	803.149	10.9895	-	436.081	1.88993	-	39.336	43.0648	-	273.106	33.9671	-	65.6367	29.0117	-	3.25375	3.77065	-
KLS16-6-2	-	1073.67	123.355	-	2402.11	105.073	-	3558.39	46.1518	-	11467.7	2621.98	-	33779	3846.54	-	598.427	91.236	-	1840.58	792.481	-	6.9973	2.22228	-	1153.36	18.0331	-	30.0738	1.4095	-	923.31	8.7529	-	400.885	1.43257	-	53.15	35.3507	-	1935.43	26.4745	-	111.632	24.0959	-	2.79605	2.7613	-
KLS16-6-3	-	67.636	51.1775	-	521.056	44.5416	-	163.113	19.7918	-	4636.52	1106.48	-	59228.9	1570.64	-	59.1856	38.8004	-	1055.95	337.525	-	1.07827	0.93919	-	38.4621	9.06747	-	0.212843	0.649425	-	170.914	3.61473	-	2470.17	0.707062	-	1502.77	15.0291	-	2490.78	11.2456	-	6.48296	11.3593	-	0.624609	1.20136	-
[truncated: 47 more columns]
